# Supplementary material for: 5-Nitro-1-nonyl-1H-benzimidazol-2(3H)-one
Source: Acta Crystallogr Sect E Struct Rep Online. 2011 Feb 19;67(Pt 3):o669. doi: 10.1107/S1600536811005654 (PMC3052022; doi:10.1107/S1600536811005654)
Supplement: Supplementary file 1 [file e-67-0o669-sup1.cif]

##############################################################################
###                                                                        ###
###        Electronic paper (Acta Crystallographica Section E)             ###
###                                                                        ###
##############################################################################
#                                                                            #
# This CIF contains the data in a paper accepted for publication in Acta     #
# Crystallographica Section E. It conforms to the requirements of Notes      #
# for Authors for Section E, and has been peer reviewed under the auspices   #
# of the IUCr Commission on Journals.                                        #
#                                                                            #
# Full details of the Crystallographic Information File format               #
# are given in the paper "The Crystallographic Information File (CIF):       #
# a New Standard Archive File for Crystallography" by S. R. Hall, F. H.      #
# Allen and I. D. Brown [Acta Cryst. (1991), A47, 655-685].                  #
#                                                                            #
# The current version of the core CIF dictionary is obtainable from          #
# ftp://ftp.iucr.org/pub/cif_core.dic. The current version number is 2.4.    #
#                                                                            #
# Software is freely available for graphical display of the structure(s) in  #
# this CIF.  For information consult the CIF home page http://www.iucr.org/  #
# cif/home.html                                                              #
#                                                                            #
# This file may be used for bona fide research purposes within the           #
# scientific community so long as proper attribution is given to the journal # 
# article from which it was obtained.                                        #
#                                                                            #
##############################################################################
                                             
data_I
_audit_creation_method     SHELXL-97
_chemical_name_systematic
;
5-Nitro-1-nonyl-1<i>H</i>-benzimidazol-2(3<i>H</i>)-one
;
_chemical_name_common     ?
_chemical_formula_moiety     'C16 H23 N3 O3'
_chemical_formula_sum     'C16 H23 N3 O3'
_chemical_formula_iupac     'C16 H23 N3 O3'
_chemical_formula_weight     305.37
_chemical_melting_point     ?
_symmetry_cell_setting     triclinic
_symmetry_space_group_name_H-M     'P -1'
_symmetry_space_group_name_Hall     '-P 1'
loop_
    _symmetry_equiv_pos_as_xyz
    'x, y, z'
    '-x, -y, -z'
_cell_length_a     5.4830(10)
_cell_length_b     10.2092(15)
_cell_length_c     14.746(3)
_cell_angle_alpha     74.275(9)
_cell_angle_beta     79.727(6)
_cell_angle_gamma     83.410(8)
_cell_volume     779.9(2)
_cell_formula_units_Z     2
_cell_measurement_reflns_used     5537
_cell_measurement_theta_min     2.5
_cell_measurement_theta_max     34.9
_cell_measurement_temperature     90.0(5)
_exptl_crystal_description     needle
_exptl_crystal_colour     colourless
_exptl_crystal_size_max     0.35
_exptl_crystal_size_mid     0.27
_exptl_crystal_size_min     0.22
_exptl_crystal_density_diffrn     1.300
_exptl_crystal_density_meas     ?
_exptl_crystal_density_method     'not measured'
_exptl_crystal_F_000     328
_exptl_absorpt_coefficient_mu     0.091
_exptl_absorpt_correction_type     none
_exptl_absorpt_process_details     ?
_exptl_absorpt_correction_T_min     ?
_exptl_absorpt_correction_T_max     ?
_exptl_special_details
;
;
_diffrn_ambient_temperature     90.0(5)
_diffrn_radiation_type     MoK\a
_diffrn_radiation_wavelength     0.71073
_diffrn_radiation_source     'fine-focus sealed tube'
_diffrn_radiation_monochromator     graphite
_diffrn_measurement_device     'Nonius KappaCCD'
_diffrn_measurement_method     '\w and \f'
_diffrn_detector_area_resol_mean     ?
_diffrn_reflns_number     21087
_diffrn_reflns_av_R_equivalents     0.023
_diffrn_reflns_av_sigmaI/netI     0.0357
_diffrn_reflns_theta_min     2.8
_diffrn_reflns_theta_max     34.9
_diffrn_reflns_theta_full     25.00
_diffrn_measured_fraction_theta_max     0.933
_diffrn_measured_fraction_theta_full     0.998
_diffrn_reflns_limit_h_min     -8
_diffrn_reflns_limit_h_max     8
_diffrn_reflns_limit_k_min     -15
_diffrn_reflns_limit_k_max     16
_diffrn_reflns_limit_l_min     -23
_diffrn_reflns_limit_l_max     22
_diffrn_standards_number     .
_diffrn_standards_interval_count     .
_diffrn_standards_interval_time     .
_diffrn_standards_decay_%     .
_refine_special_details
;
Refinement of <i>F</i>^2^ against ALL reflections. The weighted <i>R</i>-factor
<i>wR</i> and goodness of fit <i>S</i> are based on <i>F</i>^2^, conventional
<i>R</i>-factors <i>R</i> are based on <i>F</i>, with <i>F</i> set to zero for
negative <i>F</i>^2^. The threshold expression of <i>F</i>^2^ >
\s(<i>F</i>^2^) is used only for calculating <i>R</i>-factors(gt) <i>etc</i>.
and is not relevant to the choice of reflections for refinement.
<i>R</i>-factors based on <i>F</i>^2^ are statistically about twice as large
as those based on <i>F</i>, and <i>R</i>- factors based on ALL data will be
even larger.
;
_reflns_number_total     6349
_reflns_number_gt     5183
_reflns_threshold_expression     I>2\s(I)
_refine_ls_structure_factor_coef     Fsqd
_refine_ls_matrix_type     full
_refine_ls_R_factor_all     0.0529
_refine_ls_R_factor_gt     0.0404
_refine_ls_wR_factor_gt     0.1058
_refine_ls_wR_factor_ref     0.1129
_refine_ls_goodness_of_fit_ref     1.027
_refine_ls_restrained_S_all     1.027
_refine_ls_number_reflns     6349
_refine_ls_number_parameters     201
_refine_ls_number_restraints     0
_refine_ls_hydrogen_treatment     constr
_refine_ls_weighting_scheme     calc
_refine_ls_weighting_details
         'calc w=1/[\s^2^(Fo^2^)+(0.0578P)^2^+0.1462P] where P=(Fo^2^+2Fc^2^)/3'
_atom_sites_solution_hydrogens     geom
_atom_sites_solution_primary     direct
_atom_sites_solution_secondary     difmap
_refine_ls_shift/su_max     0.001
_refine_ls_shift/su_mean     0.000
_refine_diff_density_max     0.453
_refine_diff_density_min     -0.276
_refine_ls_extinction_method     'SHELXL97 (Sheldrick, 2008)'
_refine_ls_extinction_coef     0.023(5)
_refine_ls_extinction_expression
                                  'Fc^*^=kFc[1+0.001xFc^2^\l^3^/sin(2\q)]^-1/4^'
loop_
    _atom_type_symbol
    _atom_type_description
    _atom_type_scat_dispersion_real
    _atom_type_scat_dispersion_imag
    _atom_type_scat_source
    'C' 'C' 0.0033 0.0016
                         'International Tables Vol C Tables 4.2.6.8 and 6.1.1.4'
    'H' 'H' 0.0000 0.0000
                         'International Tables Vol C Tables 4.2.6.8 and 6.1.1.4'
    'N' 'N' 0.0061 0.0033
                         'International Tables Vol C Tables 4.2.6.8 and 6.1.1.4'
    'O' 'O' 0.0106 0.0060
                         'International Tables Vol C Tables 4.2.6.8 and 6.1.1.4'
_computing_data_collection     'COLLECT (Nonius, 2000)'
_computing_cell_refinement     'SCALEPACK (Otwinowski & Minor, 1997)'
_computing_data_reduction     'DENZO and SCALEPACK (Otwinowski & Minor, 1997)'
_computing_structure_solution     'SIR97 (Altomare <i>et al.</i>, 1999)'
_computing_structure_refinement     'SHELXL97 (Sheldrick, 2008)'
_computing_molecular_graphics
                  'ORTEP-3 for Windows (Farrugia, 1997) and PLATON (Spek, 2009)'
_computing_publication_material     'SHELXL97 (Sheldrick, 2008)'
loop_
    _atom_site_type_symbol
    _atom_site_label
    _atom_site_fract_x
    _atom_site_fract_y
    _atom_site_fract_z
    _atom_site_U_iso_or_equiv
    _atom_site_adp_type
    _atom_site_calc_flag
    _atom_site_refinement_flags
    _atom_site_occupancy
    _atom_site_disorder_assembly
    _atom_site_disorder_group
    O O1 0.92795(11) 1.07035(6) 0.37556(4) 0.01618(12) Uani d . 1 . .
    O O2 0.40529(12) 0.45052(6) 0.71989(4) 0.02109(13) Uani d . 1 . .
    O O3 0.12666(12) 0.41865(6) 0.64166(5) 0.02143(13) Uani d . 1 . .
    N N1 0.78463(12) 0.88673(7) 0.50035(5) 0.01369(12) Uani d . 1 . .
    H H1 0.8751 0.8904 0.5431 0.016 Uiso calc R 1 . .
    N N2 0.61923(12) 0.93607(7) 0.36748(4) 0.01292(12) Uani d . 1 . .
    N N3 0.29292(13) 0.48382(7) 0.65097(5) 0.01591(13) Uani d . 1 . .
    C C1 0.79248(13) 0.97452(8) 0.41127(5) 0.01294(13) Uani d . 1 . .
    C C2 0.50448(13) 0.82444(7) 0.42883(5) 0.01255(13) Uani d . 1 . .
    C C3 0.61268(13) 0.79137(8) 0.51286(5) 0.01240(13) Uani d . 1 . .
    C C4 0.54726(13) 0.68061(8) 0.58770(5) 0.01379(13) Uani d . 1 . .
    H H4 0.6229 0.6565 0.6437 0.017 Uiso calc R 1 . .
    C C5 0.36219(13) 0.60623(7) 0.57568(5) 0.01384(13) Uani d . 1 . .
    C C6 0.24677(14) 0.63920(8) 0.49481(6) 0.01500(13) Uani d . 1 . .
    H H6 0.1193 0.5860 0.4912 0.018 Uiso calc R 1 . .
    C C7 0.31799(14) 0.75013(8) 0.41917(5) 0.01431(13) Uani d . 1 . .
    H H7 0.2421 0.7740 0.3632 0.017 Uiso calc R 1 . .
    C C8 0.56136(14) 1.00911(8) 0.27295(5) 0.01453(13) Uani d . 1 . .
    H H8A 0.6475 1.0948 0.2508 0.017 Uiso calc R 1 . .
    H H8B 0.3804 1.0338 0.2778 0.017 Uiso calc R 1 . .
    C C9 0.63787(14) 0.92606(8) 0.19926(5) 0.01496(13) Uani d . 1 . .
    H H9A 0.5714 0.9758 0.1402 0.018 Uiso calc R 1 . .
    H H9B 0.5589 0.8382 0.2237 0.018 Uiso calc R 1 . .
    C C10 0.91760(14) 0.89612(8) 0.17380(5) 0.01536(14) Uani d . 1 . .
    H H10A 0.9848 0.8397 0.2311 0.018 Uiso calc R 1 . .
    H H10B 1.0005 0.9829 0.1522 0.018 Uiso calc R 1 . .
    C C11 0.97314(15) 0.82089(8) 0.09493(6) 0.01648(14) Uani d . 1 . .
    H H11A 0.8959 0.7325 0.1186 0.020 Uiso calc R 1 . .
    H H11B 0.8936 0.8751 0.0400 0.020 Uiso calc R 1 . .
    C C12 1.24889(15) 0.79376(8) 0.06003(6) 0.01714(14) Uani d . 1 . .
    H H12A 1.3281 0.7349 0.1137 0.021 Uiso calc R 1 . .
    H H12B 1.3293 0.8813 0.0386 0.021 Uiso calc R 1 . .
    C C13 1.29159(14) 0.72462(8) -0.02204(6) 0.01650(14) Uani d . 1 . .
    H H13A 1.2188 0.6349 0.0010 0.020 Uiso calc R 1 . .
    H H13B 1.2018 0.7809 -0.0735 0.020 Uiso calc R 1 . .
    C C14 1.56428(15) 0.70296(8) -0.06374(6) 0.01707(14) Uani d . 1 . .
    H H14A 1.6346 0.7928 -0.0918 0.020 Uiso calc R 1 . .
    H H14B 1.6575 0.6522 -0.0118 0.020 Uiso calc R 1 . .
    C C15 1.59873(15) 0.62433(9) -0.14015(6) 0.01812(15) Uani d . 1 . .
    H H15A 1.5350 0.5330 -0.1111 0.022 Uiso calc R 1 . .
    H H15B 1.4981 0.6728 -0.1903 0.022 Uiso calc R 1 . .
    C C16 1.86819(17) 0.60708(10) -0.18635(7) 0.02506(18) Uani d . 1 . .
    H H16A 1.9271 0.6967 -0.2215 0.038 Uiso calc R 1 . .
    H H16B 1.8795 0.5492 -0.2304 0.038 Uiso calc R 1 . .
    H H16C 1.9712 0.5643 -0.1368 0.038 Uiso calc R 1 . .
loop_
    _atom_site_aniso_label
    _atom_site_aniso_U_11
    _atom_site_aniso_U_22
    _atom_site_aniso_U_33
    _atom_site_aniso_U_12
    _atom_site_aniso_U_13
    _atom_site_aniso_U_23
    O1 0.0171(2) 0.0163(3) 0.0153(2) -0.00631(19) -0.00140(19) -0.0029(2)
    O2 0.0265(3) 0.0195(3) 0.0162(3) -0.0041(2) -0.0049(2) -0.0008(2)
    O3 0.0224(3) 0.0188(3) 0.0235(3) -0.0096(2) -0.0006(2) -0.0048(2)
    N1 0.0147(3) 0.0147(3) 0.0125(3) -0.0040(2) -0.0026(2) -0.0035(2)
    N2 0.0138(3) 0.0137(3) 0.0117(3) -0.0029(2) -0.0018(2) -0.0032(2)
    N3 0.0177(3) 0.0143(3) 0.0153(3) -0.0031(2) 0.0006(2) -0.0044(2)
    C1 0.0130(3) 0.0138(3) 0.0126(3) -0.0014(2) -0.0010(2) -0.0048(2)
    C2 0.0120(3) 0.0132(3) 0.0126(3) -0.0014(2) -0.0005(2) -0.0043(2)
    C3 0.0119(3) 0.0133(3) 0.0130(3) -0.0020(2) -0.0009(2) -0.0052(2)
    C4 0.0143(3) 0.0145(3) 0.0128(3) -0.0020(2) -0.0011(2) -0.0041(2)
    C5 0.0147(3) 0.0123(3) 0.0141(3) -0.0024(2) 0.0000(2) -0.0034(2)
    C6 0.0140(3) 0.0150(3) 0.0168(3) -0.0028(2) -0.0017(2) -0.0051(3)
    C7 0.0132(3) 0.0159(3) 0.0148(3) -0.0020(2) -0.0030(2) -0.0046(2)
    C8 0.0158(3) 0.0147(3) 0.0125(3) 0.0003(2) -0.0026(2) -0.0028(2)
    C9 0.0157(3) 0.0172(3) 0.0125(3) -0.0017(2) -0.0026(2) -0.0043(2)
    C10 0.0163(3) 0.0171(3) 0.0135(3) -0.0011(2) -0.0024(2) -0.0053(3)
    C11 0.0173(3) 0.0189(3) 0.0142(3) -0.0006(3) -0.0017(2) -0.0065(3)
    C12 0.0179(3) 0.0196(4) 0.0153(3) -0.0003(3) -0.0029(3) -0.0071(3)
    C13 0.0168(3) 0.0184(3) 0.0150(3) -0.0001(3) -0.0020(2) -0.0063(3)
    C14 0.0173(3) 0.0181(3) 0.0157(3) -0.0004(3) -0.0015(3) -0.0053(3)
    C15 0.0200(3) 0.0183(4) 0.0157(3) 0.0012(3) -0.0015(3) -0.0056(3)
    C16 0.0217(4) 0.0302(5) 0.0221(4) 0.0022(3) 0.0013(3) -0.0094(3)
_geom_special_details
;
All s.u.'s (except the s.u. in the dihedral angle between two l.s. planes) are
estimated using the full covariance matrix. The cell s.u.'s are taken into
account individually in the estimation of s.u.'s in distances, angles and
torsion angles; correlations between s.u.'s in cell parameters are only used
when they are defined by crystal symmetry. An approximate (isotropic)
treatment of cell s.u.'s is used for estimating s.u.'s involving l.s. planes.
;
loop_
    _geom_bond_atom_site_label_1
    _geom_bond_atom_site_label_2
    _geom_bond_site_symmetry_2
    _geom_bond_distance
    _geom_bond_publ_flag
    O1 C1 . 1.2387(9) ?
    O2 N3 . 1.2313(9) ?
    O3 N3 . 1.2352(9) ?
    N1 C1 . 1.3715(10) ?
    N1 C3 . 1.3864(9) ?
    N1 H1 . 0.8800 ?
    N2 C1 . 1.3838(10) ?
    N2 C2 . 1.3842(10) ?
    N2 C8 . 1.4628(10) ?
    N3 C5 . 1.4646(10) ?
    C2 C7 . 1.3893(10) ?
    C2 C3 . 1.4109(10) ?
    C3 C4 . 1.3787(11) ?
    C4 C5 . 1.3970(11) ?
    C4 H4 . 0.9500 ?
    C5 C6 . 1.3924(11) ?
    C6 C7 . 1.3930(11) ?
    C6 H6 . 0.9500 ?
    C7 H7 . 0.9500 ?
    C8 C9 . 1.5266(11) ?
    C8 H8A . 0.9900 ?
    C8 H8B . 0.9900 ?
    C9 C10 . 1.5284(11) ?
    C9 H9A . 0.9900 ?
    C9 H9B . 0.9900 ?
    C10 C11 . 1.5297(11) ?
    C10 H10A . 0.9900 ?
    C10 H10B . 0.9900 ?
    C11 C12 . 1.5268(11) ?
    C11 H11A . 0.9900 ?
    C11 H11B . 0.9900 ?
    C12 C13 . 1.5303(11) ?
    C12 H12A . 0.9900 ?
    C12 H12B . 0.9900 ?
    C13 C14 . 1.5272(11) ?
    C13 H13A . 0.9900 ?
    C13 H13B . 0.9900 ?
    C14 C15 . 1.5263(11) ?
    C14 H14A . 0.9900 ?
    C14 H14B . 0.9900 ?
    C15 C16 . 1.5246(12) ?
    C15 H15A . 0.9900 ?
    C15 H15B . 0.9900 ?
    C16 H16A . 0.9800 ?
    C16 H16B . 0.9800 ?
    C16 H16C . 0.9800 ?
loop_
    _geom_angle_atom_site_label_1
    _geom_angle_atom_site_label_2
    _geom_angle_atom_site_label_3
    _geom_angle_site_symmetry_1
    _geom_angle_site_symmetry_3
    _geom_angle
    _geom_angle_publ_flag
    C1 N1 C3 . . 109.78(6) ?
    C1 N1 H1 . . 125.1 ?
    C3 N1 H1 . . 125.1 ?
    C1 N2 C2 . . 109.39(6) ?
    C1 N2 C8 . . 124.01(6) ?
    C2 N2 C8 . . 126.52(6) ?
    O2 N3 O3 . . 123.41(7) ?
    O2 N3 C5 . . 118.20(7) ?
    O3 N3 C5 . . 118.39(7) ?
    O1 C1 N1 . . 127.21(7) ?
    O1 C1 N2 . . 125.74(7) ?
    N1 C1 N2 . . 107.04(6) ?
    N2 C2 C7 . . 131.59(7) ?
    N2 C2 C3 . . 106.99(6) ?
    C7 C2 C3 . . 121.42(7) ?
    C4 C3 N1 . . 131.24(7) ?
    C4 C3 C2 . . 121.98(7) ?
    N1 C3 C2 . . 106.77(6) ?
    C3 C4 C5 . . 115.49(7) ?
    C3 C4 H4 . . 122.3 ?
    C5 C4 H4 . . 122.3 ?
    C6 C5 C4 . . 123.69(7) ?
    C6 C5 N3 . . 118.32(7) ?
    C4 C5 N3 . . 117.95(7) ?
    C5 C6 C7 . . 120.08(7) ?
    C5 C6 H6 . . 120.0 ?
    C7 C6 H6 . . 120.0 ?
    C2 C7 C6 . . 117.29(7) ?
    C2 C7 H7 . . 121.4 ?
    C6 C7 H7 . . 121.4 ?
    N2 C8 C9 . . 113.04(6) ?
    N2 C8 H8A . . 109.0 ?
    C9 C8 H8A . . 109.0 ?
    N2 C8 H8B . . 109.0 ?
    C9 C8 H8B . . 109.0 ?
    H8A C8 H8B . . 107.8 ?
    C8 C9 C10 . . 115.31(6) ?
    C8 C9 H9A . . 108.4 ?
    C10 C9 H9A . . 108.4 ?
    C8 C9 H9B . . 108.4 ?
    C10 C9 H9B . . 108.4 ?
    H9A C9 H9B . . 107.5 ?
    C9 C10 C11 . . 110.76(6) ?
    C9 C10 H10A . . 109.5 ?
    C11 C10 H10A . . 109.5 ?
    C9 C10 H10B . . 109.5 ?
    C11 C10 H10B . . 109.5 ?
    H10A C10 H10B . . 108.1 ?
    C12 C11 C10 . . 114.85(6) ?
    C12 C11 H11A . . 108.6 ?
    C10 C11 H11A . . 108.6 ?
    C12 C11 H11B . . 108.6 ?
    C10 C11 H11B . . 108.6 ?
    H11A C11 H11B . . 107.5 ?
    C11 C12 C13 . . 112.22(6) ?
    C11 C12 H12A . . 109.2 ?
    C13 C12 H12A . . 109.2 ?
    C11 C12 H12B . . 109.2 ?
    C13 C12 H12B . . 109.2 ?
    H12A C12 H12B . . 107.9 ?
    C14 C13 C12 . . 114.38(7) ?
    C14 C13 H13A . . 108.7 ?
    C12 C13 H13A . . 108.7 ?
    C14 C13 H13B . . 108.7 ?
    C12 C13 H13B . . 108.7 ?
    H13A C13 H13B . . 107.6 ?
    C15 C14 C13 . . 112.45(7) ?
    C15 C14 H14A . . 109.1 ?
    C13 C14 H14A . . 109.1 ?
    C15 C14 H14B . . 109.1 ?
    C13 C14 H14B . . 109.1 ?
    H14A C14 H14B . . 107.8 ?
    C16 C15 C14 . . 113.56(7) ?
    C16 C15 H15A . . 108.9 ?
    C14 C15 H15A . . 108.9 ?
    C16 C15 H15B . . 108.9 ?
    C14 C15 H15B . . 108.9 ?
    H15A C15 H15B . . 107.7 ?
    C15 C16 H16A . . 109.5 ?
    C15 C16 H16B . . 109.5 ?
    H16A C16 H16B . . 109.5 ?
    C15 C16 H16C . . 109.5 ?
    H16A C16 H16C . . 109.5 ?
    H16B C16 H16C . . 109.5 ?
loop_
    _geom_torsion_atom_site_label_1
    _geom_torsion_atom_site_label_2
    _geom_torsion_atom_site_label_3
    _geom_torsion_atom_site_label_4
    _geom_torsion_site_symmetry_1
    _geom_torsion_site_symmetry_2
    _geom_torsion_site_symmetry_3
    _geom_torsion_site_symmetry_4
    _geom_torsion
    _geom_torsion_publ_flag
    C3 N1 C1 O1 . . . . -178.59(7) ?
    C3 N1 C1 N2 . . . . 1.29(8) ?
    C2 N2 C1 O1 . . . . 179.64(7) ?
    C8 N2 C1 O1 . . . . -3.45(12) ?
    C2 N2 C1 N1 . . . . -0.24(8) ?
    C8 N2 C1 N1 . . . . 176.67(6) ?
    C1 N2 C2 C7 . . . . 178.96(8) ?
    C8 N2 C2 C7 . . . . 2.15(13) ?
    C1 N2 C2 C3 . . . . -0.87(8) ?
    C8 N2 C2 C3 . . . . -177.68(6) ?
    C1 N1 C3 C4 . . . . 176.91(8) ?
    C1 N1 C3 C2 . . . . -1.82(8) ?
    N2 C2 C3 C4 . . . . -177.25(7) ?
    C7 C2 C3 C4 . . . . 2.90(11) ?
    N2 C2 C3 N1 . . . . 1.62(8) ?
    C7 C2 C3 N1 . . . . -178.23(7) ?
    N1 C3 C4 C5 . . . . 179.65(7) ?
    C2 C3 C4 C5 . . . . -1.79(11) ?
    C3 C4 C5 C6 . . . . -0.32(11) ?
    C3 C4 C5 N3 . . . . 177.28(6) ?
    O2 N3 C5 C6 . . . . 175.91(7) ?
    O3 N3 C5 C6 . . . . -3.41(11) ?
    O2 N3 C5 C4 . . . . -1.82(10) ?
    O3 N3 C5 C4 . . . . 178.86(7) ?
    C4 C5 C6 C7 . . . . 1.40(12) ?
    N3 C5 C6 C7 . . . . -176.19(7) ?
    N2 C2 C7 C6 . . . . 178.47(7) ?
    C3 C2 C7 C6 . . . . -1.72(11) ?
    C5 C6 C7 C2 . . . . -0.33(11) ?
    C1 N2 C8 C9 . . . . 113.65(8) ?
    C2 N2 C8 C9 . . . . -69.97(9) ?
    N2 C8 C9 C10 . . . . -66.44(9) ?
    C8 C9 C10 C11 . . . . -176.26(6) ?
    C9 C10 C11 C12 . . . . 176.47(7) ?
    C10 C11 C12 C13 . . . . -177.19(7) ?
    C11 C12 C13 C14 . . . . 176.46(7) ?
    C12 C13 C14 C15 . . . . 175.71(7) ?
    C13 C14 C15 C16 . . . . 177.26(7) ?
loop_
    _geom_hbond_atom_site_label_D
    _geom_hbond_atom_site_label_H
    _geom_hbond_atom_site_label_A
    _geom_hbond_site_symmetry_A
    _geom_hbond_distance_DH
    _geom_hbond_distance_HA
    _geom_hbond_distance_DA
    _geom_hbond_angle_DHA
    N1 H1 O1 2_776 0.88 1.89 2.7651(9) 170
    C6 H6 O3 2_566 0.95 2.58 3.3139(11) 134
_iucr_refine_instructions_details
;
TITL YO3
CELL  0.71073   5.4830  10.2092  14.7460   74.275   79.727   83.410
ZERR     2.00   0.0010   0.0015   0.0030    0.009    0.006    0.008
LATT   1
SFAC  C    H    N    O
UNIT  32   46   6    6
MERG   2
EQIV $1 2-X, 2-Y, 1-Z
HTAB N1 O1_$1
EQIV $2 -X, 1-Y, 1-Z
HTAB C6 O3_$2
FMAP   2
PLAN   20
SIZE     0.22   0.27   0.35
ACTA    50.00
BOND   $H
CONF
L.S.   8
TEMP  -183.00
WGHT    0.057800    0.146200
EXTI    0.023469
FVAR       1.57670
O1    4    0.927954    1.070354    0.375557    11.00000    0.01712    0.01628 =
         0.01531   -0.00294   -0.00140   -0.00631
O2    4    0.405292    0.450521    0.719894    11.00000    0.02650    0.01952 =
         0.01622   -0.00078   -0.00486   -0.00414
O3    4    0.126664    0.418652    0.641655    11.00000    0.02243    0.01881 =
         0.02355   -0.00480   -0.00057   -0.00962
N1    3    0.784630    0.886730    0.500345    11.00000    0.01475    0.01468 =
         0.01255   -0.00346   -0.00264   -0.00401
AFIX  43
H1    2    0.875143    0.890386    0.543129    11.00000   -1.20000
AFIX   0
N2    3    0.619231    0.936073    0.367481    11.00000    0.01384    0.01367 =
         0.01168   -0.00325   -0.00184   -0.00288
N3    3    0.292917    0.483820    0.650970    11.00000    0.01775    0.01431 =
         0.01531   -0.00438    0.00059   -0.00307
C1    1    0.792482    0.974518    0.411265    11.00000    0.01296    0.01383 =
         0.01258   -0.00477   -0.00102   -0.00136
C2    1    0.504478    0.824443    0.428835    11.00000    0.01197    0.01323 =
         0.01264   -0.00432   -0.00052   -0.00141
C3    1    0.612677    0.791368    0.512860    11.00000    0.01192    0.01333 =
         0.01295   -0.00523   -0.00092   -0.00205
C4    1    0.547265    0.680606    0.587698    11.00000    0.01433    0.01447 =
         0.01280   -0.00407   -0.00111   -0.00202
AFIX  43
H4    2    0.622945    0.656485    0.643666    11.00000   -1.20000
AFIX   0
C5    1    0.362193    0.606231    0.575681    11.00000    0.01470    0.01225 =
         0.01413   -0.00342   -0.00004   -0.00243
C6    1    0.246770    0.639204    0.494806    11.00000    0.01404    0.01496 =
         0.01681   -0.00515   -0.00173   -0.00283
AFIX  43
H6    2    0.119298    0.585989    0.491207    11.00000   -1.20000
AFIX   0
C7    1    0.317986    0.750129    0.419166    11.00000    0.01320    0.01586 =
         0.01480   -0.00456   -0.00297   -0.00200
AFIX  43
H7    2    0.242121    0.773990    0.363247    11.00000   -1.20000
AFIX   0
C8    1    0.561358    1.009109    0.272949    11.00000    0.01580    0.01471 =
         0.01253   -0.00283   -0.00263    0.00027
AFIX  23
H8A   2    0.647462    1.094816    0.250807    11.00000   -1.20000
H8B   2    0.380392    1.033756    0.277792    11.00000   -1.20000
AFIX   0
C9    1    0.637869    0.926064    0.199263    11.00000    0.01573    0.01718 =
         0.01253   -0.00425   -0.00264   -0.00166
AFIX  23
H9A   2    0.571366    0.975829    0.140218    11.00000   -1.20000
H9B   2    0.558922    0.838203    0.223713    11.00000   -1.20000
AFIX   0
C10   1    0.917597    0.896124    0.173805    11.00000    0.01633    0.01710 =
         0.01348   -0.00528   -0.00239   -0.00105
AFIX  23
H10A  2    0.984811    0.839683    0.231101    11.00000   -1.20000
H10B  2    1.000528    0.982854    0.152235    11.00000   -1.20000
AFIX   0
C11   1    0.973136    0.820887    0.094926    11.00000    0.01727    0.01887 =
         0.01421   -0.00650   -0.00172   -0.00060
AFIX  23
H11A  2    0.895856    0.732491    0.118635    11.00000   -1.20000
H11B  2    0.893595    0.875139    0.040012    11.00000   -1.20000
AFIX   0
C12   1    1.248894    0.793760    0.060034    11.00000    0.01794    0.01959 =
         0.01535   -0.00711   -0.00292   -0.00029
AFIX  23
H12A  2    1.328120    0.734891    0.113655    11.00000   -1.20000
H12B  2    1.329277    0.881278    0.038583    11.00000   -1.20000
AFIX   0
C13   1    1.291586    0.724620   -0.022041    11.00000    0.01682    0.01839 =
         0.01504   -0.00628   -0.00201   -0.00008
AFIX  23
H13A  2    1.218769    0.634935    0.001012    11.00000   -1.20000
H13B  2    1.201821    0.780857   -0.073511    11.00000   -1.20000
AFIX   0
C14   1    1.564282    0.702957   -0.063735    11.00000    0.01734    0.01812 =
         0.01573   -0.00526   -0.00154   -0.00042
AFIX  23
H14A  2    1.634603    0.792821   -0.091795    11.00000   -1.20000
H14B  2    1.657549    0.652243   -0.011799    11.00000   -1.20000
AFIX   0
C15   1    1.598726    0.624326   -0.140155    11.00000    0.01998    0.01833 =
         0.01568   -0.00557   -0.00149    0.00122
AFIX  23
H15A  2    1.535017    0.532977   -0.111110    11.00000   -1.20000
H15B  2    1.498082    0.672814   -0.190267    11.00000   -1.20000
AFIX   0
C16   1    1.868187    0.607084   -0.186355    11.00000    0.02174    0.03021 =
         0.02209   -0.00939    0.00127    0.00216
AFIX 137
H16A  2    1.927111    0.696657   -0.221497    11.00000   -1.50000
H16B  2    1.879473    0.549220   -0.230421    11.00000   -1.50000
H16C  2    1.971190    0.564293   -0.136843    11.00000   -1.50000
HKLF    4
REM  YO3
REM R1 =  0.0404 for   5183 Fo > 4sig(Fo)  and  0.0529 for all   6349 data
REM    201 parameters refined using      0 restraints
END
WGHT      0.0578      0.1462
REM Highest difference peak  0.453,  deepest hole -0.276,  1-sigma level  0.051
Q1    1   0.4548  0.6442  0.5806  11.00000  0.05    0.45
Q2    1   0.4246  0.7894  0.4239  11.00000  0.05    0.42
Q3    1   0.2833  0.6965  0.4613  11.00000  0.05    0.42
Q4    1   0.5776  0.7373  0.5503  11.00000  0.05    0.40
Q5    1   0.5602  0.8075  0.4732  11.00000  0.05    0.39
Q6    1   0.8060  0.9257  0.4593  11.00000  0.05    0.37
Q7    1   0.7811  0.9102  0.1934  11.00000  0.05    0.37
Q8    1   1.4233  0.7165 -0.0437  11.00000  0.05    0.36
Q9    1   1.1079  0.8025  0.0794  11.00000  0.05    0.35
Q10   1   0.6873  0.9631  0.3864  11.00000  0.05    0.34
Q11   1   0.5598  0.8872  0.3983  11.00000  0.05    0.32
Q12   1   1.7323  0.6189 -0.1640  11.00000  0.05    0.31
Q13   1   0.3299  0.5492  0.6121  11.00000  0.05    0.31
Q14   1   0.3122  0.6164  0.5305  11.00000  0.05    0.31
Q15   1   0.8675  1.0203  0.3940  11.00000  0.05    0.31
Q16   1   0.7092  0.8432  0.5045  11.00000  0.05    0.30
Q17   1   0.9515  0.8529  0.1426  11.00000  0.05    0.28
Q18   1   1.6004  0.6635 -0.1012  11.00000  0.05    0.26
Q19   1   0.6166  0.9583  0.2453  11.00000  0.05    0.25
Q20   1   1.2819  0.7542  0.0180  11.00000  0.05    0.23
;
data_global
_journal_date_recd_electronic     2011-01-17
_journal_date_accepted     2011-02-15
_journal_name_full     'Acta Crystallographica, Section E'
_journal_year     2011
_journal_volume     67
_journal_issue      3
_journal_page_first     o669
_journal_page_last     o669
_journal_paper_category     QO
_journal_coeditor_code     GK2342
_publ_contact_author
;
Youssef  Kandri Rodi
Laboratoire de Chimie Organique Appliqu\'ee, Universit\'e Sidi Mohamed
Ben Abdallah, Facult\'e des Sciences et Techniques, Route d'immouzzer,
BP 2202  F\`es, Morocco
;
_publ_contact_author_email     'kandri_rodi@yahoo.fr'
_publ_contact_author_fax     '212 537 77 54 40'
_publ_section_title
;
5-Nitro-1-nonyl-1<i>H</i>-benzimidazol-2(3<i>H</i>)-one
;
loop_
    _publ_author_name
    _publ_author_address
    'Ouzidan, Younes'
;
Laboratoire de Chimie Organique Appliqu\'ee, Universit\'e Sidi Mohamed
Ben Abdallah, Facult\'e des Sciences et Techniques, Route d'Immouzzer,
BP 2202  F\`es, Morocco
;
    'Kandri Rodi, Youssef'
;
Laboratoire de Chimie Organique Appliqu\'ee, Universit\'e Sidi Mohamed
Ben Abdallah, Facult\'e des Sciences et Techniques, Route d'Immouzzer,
BP 2202  F\`es, Morocco
;
    'Essassi, El Mokhtar'
;
Laboratoire de Chimie Organique H\'et\'erocyclique, P\^ole de Comp\'etences,
Pharmacochimie, Av Ibn Battouta, BP 1014, Facult\'e des Sciences,
Universit\'e Mohammed V-Agdal, Rabat, Morocco
;
    'El Ammari, Lahcen'
;
Laboratoire de Chimie du Solide Appliqu\'ee,
Facult\'e des Sciences, Universit\'e Mohammed V-Agdal
Avenue Ibn Battouta, BP. 1014, Rabat, Morocco
;
    'Fronczek, Frank R.'
;
Department of Chemistry
Louisiana State University
Baton Rouge, LA 70803
USA
;
    'Venkatraman, Ramaiyer'
;
Department of Chemistry and Biochemistry
Jackson State University,
Jackson
MS 39217
USA
;
