# Supplementary material for: 5-Nitro-1-nonyl-1H-benzimidazol-2(3H)-one
Source: Acta Crystallogr Sect E Struct Rep Online. 2011 Feb 19;67(Pt 3):o669. doi: 10.1107/S1600536811005654 (PMC3052022; doi:10.1107/S1600536811005654)
Supplement: Supplementary file 2 [file e-67-0o669-Isup2.hkl]

#
# h,k,l, Fc-squared, Fo-squared, sigma(Fo-squared) and status flag
#
data_I
_shelx_title ' YO3'
_shelx_refln_list_code          4
_shelx_F_calc_maximum       99.52
_exptl_crystal_F_000       328.00
_reflns_d_resolution_high  0.6215
 
loop_
 _symmetry_equiv_pos_as_xyz
 'x, y, z'
 '-x, -y, -z'
 
_cell_length_a     5.4830
_cell_length_b    10.2092
_cell_length_c    14.7460
_cell_angle_alpha  74.275
_cell_angle_beta   79.727
_cell_angle_gamma  83.410
 
_shelx_F_squared_multiplier     1.000
 
loop_
 _refln_index_h
 _refln_index_k
 _refln_index_l
 _refln_F_squared_calc
 _refln_F_squared_meas
 _refln_F_squared_sigma
 _refln_observed_status
   1   0   0     2030.08     1809.80     29.89 o
   2   0   0        1.32        4.24      0.61 o
   3   0   0       85.51       91.41      2.54 o
   4   0   0      123.38      118.30      2.15 o
   5   0   0       12.62       13.47      0.74 o
   6   0   0       98.55      116.52      2.62 o
   7   0   0        6.77        6.02      0.98 o
   8   0   0        7.08        6.24      1.36 o
  -8   1   0        3.00        2.09      1.59 o
  -7   1   0      170.84      183.77     11.83 o
  -6   1   0        7.02        8.27      0.72 o
  -5   1   0       38.60       45.73      1.15 o
  -4   1   0      110.58      110.78      2.03 o
  -3   1   0     1555.39     1511.71     20.57 o
  -2   1   0       85.34       76.50      1.20 o
  -1   1   0      434.79      412.09      4.20 o
   1   1   0       55.36       60.34      0.66 o
   2   1   0      182.89      177.04      6.68 o
   3   1   0     1348.04     1348.98     18.58 o
   4   1   0      575.56      560.67      8.09 o
   5   1   0       41.34       41.48      1.23 o
   6   1   0       21.50       26.34      1.06 o
   7   1   0      133.49      141.53      6.27 o
   8   1   0       11.32       11.43      1.67 o
  -8   2   0       21.70       20.03      6.21 o
  -7   2   0       16.37       15.43      1.77 o
  -6   2   0       99.20      110.19      2.74 o
  -5   2   0        9.95       12.89      1.02 o
  -4   2   0       83.39       81.72      1.78 o
  -3   2   0      379.88      353.70      5.32 o
  -2   2   0       42.58       47.28      0.82 o
  -1   2   0      488.98      513.08      5.09 o
   0   2   0      227.08      219.16      8.36 o
   1   2   0        1.27        2.32      0.08 o
   2   2   0      155.93      181.99      4.29 o
   3   2   0      236.28      233.44      3.57 o
   4   2   0      410.97      397.82      6.27 o
   5   2   0       47.33       43.08      1.62 o
   6   2   0      334.59      335.37      5.83 o
   7   2   0        4.95        6.81      0.90 o
   8   2   0       10.41        9.55      2.86 o
  -8   3   0       12.45       12.73      1.53 o
  -7   3   0        0.35       -0.41      0.94 o
  -6   3   0       42.61       48.29      1.66 o
  -5   3   0        4.74        1.89      0.83 o
  -4   3   0       49.53       46.70      1.99 o
  -3   3   0       62.70       61.83      1.30 o
  -2   3   0        0.53        1.67      0.28 o
  -1   3   0     1014.57      980.86     15.22 o
   0   3   0       62.77       69.06      3.31 o
   2   3   0       14.22       11.97      0.29 o
   3   3   0       21.74       14.73      0.76 o
   4   3   0       27.65       23.16      1.33 o
   5   3   0      165.12      160.21      3.27 o
   6   3   0        6.98        8.23      0.75 o
   7   3   0       35.48       43.70      2.70 o
   8   3   0       21.64       23.79      1.73 o
  -8   4   0      167.00      171.83      8.98 o
  -7   4   0       48.38       49.62      2.02 o
  -6   4   0       26.74       29.59      3.41 o
  -5   4   0        6.85        7.39      0.77 o
  -4   4   0        2.77        5.40      1.20 o
  -3   4   0        0.94        0.79      0.39 o
  -2   4   0      458.83      455.68      6.65 o
  -1   4   0      441.99      415.80      5.47 o
   0   4   0       80.49       82.58      2.13 o
   1   4   0      385.38      417.37     16.80 o
   2   4   0       86.25       99.69      1.59 o
   3   4   0      371.34      352.11      6.21 o
   4   4   0      340.99      320.54      4.90 o
   5   4   0        2.84        1.93      0.55 o
   6   4   0        5.00        6.41      1.54 o
   7   4   0       50.43       54.96      2.37 o
   8   4   0        0.88        0.01      0.39 o
  -7   5   0       38.47       37.69      6.68 o
  -6   5   0       64.86       68.86      2.33 o
  -5   5   0        2.20        1.31      0.84 o
  -4   5   0       96.34      105.25      2.53 o
  -3   5   0       33.47       36.04      0.93 o
  -2   5   0       42.13       41.23      1.75 o
  -1   5   0       54.10       47.95      0.82 o
   0   5   0       53.73       56.60      2.53 o
   1   5   0       54.83       61.16      2.99 o
   2   5   0      153.66      166.08      5.09 o
   3   5   0       54.81       53.41      2.38 o
   4   5   0       22.42       21.53      0.69 o
   5   5   0      193.84      185.34      8.00 o
   6   5   0        4.82        4.86      1.26 o
   7   5   0       84.21       89.72      2.68 o
   8   5   0       68.37       62.48      2.54 o
  -7   6   0       15.99       14.97      1.36 o
  -6   6   0       16.48       15.33      1.82 o
  -5   6   0       65.28       66.42      2.06 o
  -4   6   0      456.82      434.37      8.47 o
  -3   6   0       42.91       46.34      2.03 o
  -2   6   0       12.65       15.10      0.55 o
  -1   6   0      533.46      523.82      6.63 o
   0   6   0      200.64      185.81      2.37 o
   1   6   0       14.56       16.15      1.30 o
   2   6   0      208.20      249.94      3.07 o
   3   6   0      106.65       92.76      2.03 o
   4   6   0      454.99      435.46      7.87 o
   5   6   0      264.65      251.40     13.11 o
   6   6   0        7.64        9.12      0.88 o
   7   6   0       22.27       23.93      2.27 o
   8   6   0       42.16       32.30      2.67 o
  -7   7   0      131.11      119.81      4.18 o
  -6   7   0       16.23       18.00      1.94 o
  -5   7   0        1.05        1.25      0.72 o
  -4   7   0       17.15       17.14      1.11 o
  -3   7   0      124.22      122.99      2.39 o
  -2   7   0      177.19      178.90      2.94 o
  -1   7   0       94.84      100.09      2.47 o
   0   7   0       71.49       80.41      1.48 o
   1   7   0       62.48       59.74      1.32 o
   2   7   0      898.27      899.38     42.33 o
   3   7   0      241.77      237.42      3.66 o
   4   7   0        0.03       -0.48      0.48 o
   5   7   0       12.05       11.97      1.00 o
   6   7   0       13.10       10.83      0.95 o
   7   7   0        2.90        3.94      1.01 o
  -6   8   0        1.57        0.30      2.18 o
  -5   8   0        0.71       -0.17      1.10 o
  -4   8   0        4.41        2.84      0.88 o
  -3   8   0       15.21       15.50      0.90 o
  -2   8   0        2.09        2.40      0.60 o
  -1   8   0        0.00        0.85      0.76 o
   0   8   0       41.13       42.11      2.24 o
   1   8   0       27.91       24.86      0.74 o
   2   8   0     1335.52     1242.27     28.75 o
   3   8   0       27.70       25.36      3.48 o
   4   8   0       75.37       69.53      1.84 o
   5   8   0       29.29       32.15      1.37 o
   6   8   0        6.76        8.25      1.06 o
   7   8   0        4.60        9.04      2.82 o
  -6   9   0        6.87        7.33      2.61 o
  -5   9   0       25.23       26.47      1.85 o
  -4   9   0        9.52       13.56      2.84 o
  -3   9   0      219.97      220.49      5.65 o
  -2   9   0       10.01       10.45      1.65 o
  -1   9   0       12.73       14.41      1.24 o
   0   9   0       22.49       24.56      1.32 o
   1   9   0       16.99       15.26      0.68 o
   2   9   0       39.87       32.44      1.41 o
   3   9   0        0.39        0.76      0.55 o
   4   9   0        1.46        1.29      1.21 o
   5   9   0       12.55       12.48      1.61 o
   6   9   0      110.85      122.69      6.46 o
   7   9   0        0.51        1.93      2.10 o
  -6  10   0        9.53       10.30      2.08 o
  -5  10   0        8.08        8.03      2.31 o
  -4  10   0        3.19        2.75      1.24 o
  -3  10   0       56.62       53.79      2.58 o
  -2  10   0      122.76      118.38      3.41 o
  -1  10   0       22.71       20.90      1.42 o
   0  10   0      109.73       98.11      2.89 o
   1  10   0       18.06       17.19      1.28 o
   2  10   0       83.61       74.76      2.07 o
   3  10   0        3.88        5.27      1.08 o
   4  10   0        0.01        0.04      1.30 o
   5  10   0        8.25        6.57      1.75 o
   6  10   0        1.73        2.06      1.85 o
  -5  11   0       10.92        9.68      1.53 o
  -4  11   0       18.79       18.21      1.53 o
  -3  11   0        4.33        4.08      1.06 o
  -2  11   0       64.18       61.86      2.61 o
  -1  11   0       15.45       16.67      1.17 o
   0  11   0       48.91       49.85      1.96 o
   1  11   0       65.86       66.36      2.06 o
   2  11   0        7.50        5.33      1.09 o
   3  11   0       15.73       16.47      2.10 o
   4  11   0       17.16       18.28      2.71 o
   5  11   0       21.61       27.18      3.04 o
   6  11   0        5.90        3.18      2.17 o
  -4  12   0        3.61        5.45      1.38 o
  -3  12   0        3.96        3.64      1.71 o
  -2  12   0      170.44      185.93      7.79 o
  -1  12   0        0.94        1.43      0.87 o
   0  12   0        0.05        1.02      1.05 o
   1  12   0       29.59       34.33      2.12 o
   2  12   0       10.70        9.20      1.11 o
   3  12   0        7.44        5.62      1.50 o
   4  12   0        3.93        3.02      1.19 o
   5  12   0       86.33       96.18      5.97 o
  -3  13   0       28.47       25.04      3.11 o
  -2  13   0      334.38      339.08     13.79 o
  -1  13   0       23.97       23.79      2.66 o
   0  13   0        3.39       -1.29      2.06 o
   1  13   0      109.66      112.12      5.10 o
   2  13   0       26.01       28.41      2.67 o
   3  13   0      135.53      154.06     15.12 o
   4  13   0       97.68       95.19      4.02 o
  -2  14   0       13.27        9.27      2.28 o
  -1  14   0        0.50        0.29      1.90 o
   0  14   0        0.41       -0.04      2.85 o
   1  14   0        0.48       -1.29      2.58 o
   2  14   0        0.53        1.15      1.22 o
   3  14   0        2.90        1.40      1.80 o
   0  15   0        4.90        2.65      2.17 o
   1  15   0        5.74        5.66      2.14 o
   2  15   0        0.38       -0.72      2.98 o
  -2 -15   1        1.92        0.72      2.17 o
  -1 -15   1        6.28        7.10      3.14 o
   0 -15   1        3.08        1.36      2.20 o
  -3 -14   1       27.19       23.63      4.91 o
  -2 -14   1        2.13        3.99      1.40 o
  -1 -14   1      229.16      225.05     10.85 o
   0 -14   1       29.46       26.52      2.88 o
   1 -14   1        0.10        1.89      2.01 o
   2 -14   1       50.69       44.61      4.07 o
  -4 -13   1       45.67       44.54      6.11 o
  -3 -13   1       83.17       88.61      6.55 o
  -2 -13   1       52.06       56.90      5.49 o
  -1 -13   1       31.27       36.16      3.13 o
   0 -13   1        2.12        1.29      2.29 o
   1 -13   1       10.49       10.96      2.18 o
   2 -13   1       84.25       78.65      5.18 o
   3 -13   1        2.53        2.30      2.17 o
  -5 -12   1       24.27       21.15      3.03 o
  -4 -12   1        1.52        2.37      1.78 o
  -3 -12   1        0.12        0.64      1.68 o
  -2 -12   1       31.78       36.86      2.08 o
  -1 -12   1        5.37        4.71      2.20 o
   0 -12   1       87.99       84.03      4.30 o
   1 -12   1        2.25        3.07      1.58 o
   2 -12   1       39.11       43.43      3.93 o
   3 -12   1       88.33       85.46      6.94 o
   4 -12   1        0.69        0.74      0.94 o
  -5 -11   1       16.45       16.89      2.03 o
  -4 -11   1       49.00       47.37      3.06 o
  -3 -11   1       62.89       66.24      4.13 o
  -2 -11   1       68.52       63.42      2.54 o
  -1 -11   1        2.85        3.31      0.93 o
   0 -11   1      134.68      125.98      5.27 o
   1 -11   1      169.39      154.36      6.78 o
   2 -11   1        0.47        1.06      0.79 o
   3 -11   1      334.02      342.75      9.56 o
   4 -11   1      162.28      175.84     15.19 o
   5 -11   1       24.69       22.93      2.90 o
  -6 -10   1       56.73       64.49      4.99 o
  -5 -10   1        3.99        3.29      2.37 o
  -4 -10   1        8.46        8.89      2.04 o
  -3 -10   1      126.64      116.20      5.06 o
  -2 -10   1       12.42       10.38      0.84 o
  -1 -10   1        0.22        1.58      1.71 o
   0 -10   1       22.09       23.30      1.59 o
   1 -10   1      178.96      183.81      4.28 o
   2 -10   1        0.23        0.07      0.74 o
   3 -10   1        0.92        0.53      0.75 o
   4 -10   1      175.40      174.99      5.21 o
   5 -10   1       19.26       17.75      1.70 o
  -6  -9   1       58.00       57.65      3.95 o
  -5  -9   1       17.30       20.57      2.07 o
  -4  -9   1        3.26        6.56      1.46 o
  -3  -9   1        8.33        8.96      1.40 o
  -2  -9   1       44.94       33.91      1.55 o
  -1  -9   1        2.40        2.18      0.48 o
   0  -9   1       11.01       10.41      1.38 o
   1  -9   1        9.22        9.87      1.13 o
   2  -9   1        5.76        6.58      0.81 o
   3  -9   1       18.91       17.00      1.21 o
   4  -9   1       95.12       98.96      3.20 o
   5  -9   1        4.63        5.79      1.46 o
   6  -9   1        9.58       10.51      2.25 o
  -7  -8   1        3.75        7.61      2.03 o
  -6  -8   1        1.63        0.44      1.01 o
  -5  -8   1       72.28       73.45      2.50 o
  -4  -8   1       17.45       15.51      0.95 o
  -3  -8   1       22.90       21.70      1.26 o
  -2  -8   1      345.74      290.50     14.08 o
  -1  -8   1       18.32       14.85      0.78 o
   0  -8   1       33.38       33.19      2.73 o
   1  -8   1      155.33      152.35      2.89 o
   2  -8   1       15.00       14.52      0.58 o
   3  -8   1        6.46        4.59      0.60 o
   4  -8   1      269.97      268.62      7.04 o
   5  -8   1        3.72        5.79      1.47 o
   6  -8   1       38.81       39.94      2.28 o
  -7  -7   1        1.85        2.85      1.37 o
  -6  -7   1        5.80        5.78      1.10 o
  -5  -7   1      112.38      108.86      2.79 o
  -4  -7   1       85.75       93.06      5.39 o
  -3  -7   1       85.84       70.59      1.60 o
  -2  -7   1       58.64       51.31      2.10 o
  -1  -7   1       67.43       64.82      2.77 o
   0  -7   1        0.10        0.31      0.14 o
   1  -7   1       65.68       70.38      1.38 o
   2  -7   1      157.68      161.51      2.79 o
   3  -7   1        2.17        1.67      0.54 o
   4  -7   1       61.91       58.22      3.22 o
   5  -7   1        1.06        1.16      0.70 o
   6  -7   1       36.76       34.20      1.69 o
   7  -7   1        2.30        0.98      1.54 o
  -8  -6   1       10.08        7.27      1.78 o
  -7  -6   1       34.62       33.76      2.06 o
  -6  -6   1        5.07        5.81      1.52 o
  -5  -6   1        8.58        8.03      0.82 o
  -4  -6   1      377.82      357.07      8.32 o
  -3  -6   1      631.94      566.24      7.44 o
  -2  -6   1       48.76       52.89      0.93 o
  -1  -6   1       51.10       61.44      3.71 o
   0  -6   1      236.48      217.07      3.01 o
   1  -6   1      152.82      156.94      3.41 o
   2  -6   1       13.62       12.46      0.98 o
   3  -6   1       21.04       19.18      0.85 o
   4  -6   1      154.45      158.45      3.58 o
   5  -6   1       34.03       34.03      3.00 o
   6  -6   1       68.71       69.74      2.27 o
   7  -6   1       42.48       41.75      2.20 o
  -8  -5   1        0.33       -0.93      1.46 o
  -7  -5   1       99.73      108.42      9.72 o
  -6  -5   1       10.28       10.71      1.55 o
  -5  -5   1       31.91       29.65      1.36 o
  -4  -5   1      734.17      708.34     10.98 o
  -3  -5   1       63.39       61.46      1.70 o
  -2  -5   1        0.01        0.54      0.18 o
  -1  -5   1     2373.65     2542.63     40.81 o
   0  -5   1      611.91      621.51     10.01 o
   1  -5   1       80.00       81.41      1.33 o
   2  -5   1       48.91       48.62      0.96 o
   3  -5   1        0.03        0.48      0.43 o
   4  -5   1       66.24       64.72      1.76 o
   5  -5   1        0.03        0.40      0.83 o
   6  -5   1       33.11       32.47      2.29 o
   7  -5   1      105.80      105.86      3.13 o
  -8  -4   1        6.25        8.25      1.89 o
  -7  -4   1       66.76       70.95      2.28 o
  -6  -4   1        0.37        0.53      0.84 o
  -5  -4   1       80.18       78.98      3.78 o
  -4  -4   1      369.31      338.03      5.44 o
  -3  -4   1      290.61      292.44      4.33 o
  -2  -4   1       74.14       70.81      1.02 o
  -1  -4   1       82.17       70.81      1.50 o
   0  -4   1      903.04      891.45     17.56 o
   1  -4   1      120.93      116.69      1.78 o
   2  -4   1       14.97       18.01      0.44 o
   3  -4   1       33.61       35.80      1.41 o
   4  -4   1       34.52       35.30      1.27 o
   5  -4   1        2.98        0.81      1.15 o
   6  -4   1       97.05      100.86      2.69 o
   7  -4   1        4.54        4.32      1.89 o
   8  -4   1       13.26       12.35      1.91 o
  -8  -3   1        0.06        1.33      2.66 o
  -7  -3   1       49.08       58.32      3.93 o
  -6  -3   1        0.08        0.75      0.68 o
  -5  -3   1       83.48       80.71      2.39 o
  -4  -3   1        7.49        6.19      0.55 o
  -3  -3   1        2.89        4.85      0.31 o
  -2  -3   1        1.90        5.97      0.50 o
  -1  -3   1        5.80        8.82      0.23 o
   0  -3   1      208.08      211.11      9.31 o
   1  -3   1      103.19       97.58      2.94 o
   2  -3   1        4.20        4.81      0.34 o
   3  -3   1        5.58        2.94      0.40 o
   4  -3   1       40.37       36.17      1.02 o
   5  -3   1       27.17       29.67      1.17 o
   6  -3   1       56.27       58.15      1.77 o
   7  -3   1        3.68        4.76      1.77 o
   8  -3   1        8.45       10.61      1.34 o
  -8  -2   1        2.50        2.85      1.56 o
  -7  -2   1       18.41       17.84      1.00 o
  -6  -2   1      140.64      142.08      3.10 o
  -5  -2   1       79.27       74.34      1.97 o
  -4  -2   1      105.05       97.47      4.25 o
  -3  -2   1      956.04      951.45     13.20 o
  -2  -2   1       85.76       72.37      1.46 o
  -1  -2   1      362.96      350.33      5.37 o
   0  -2   1     5376.47     5381.19    124.06 o
   1  -2   1      151.91      142.84      1.50 o
   2  -2   1        5.38        7.65      0.36 o
   3  -2   1      342.89      338.48      5.12 o
   4  -2   1       59.01       53.55      1.21 o
   5  -2   1        0.35        2.24      0.92 o
   6  -2   1       15.23       11.29      0.86 o
   7  -2   1       32.33       30.91      2.84 o
   8  -2   1        0.88        0.58      1.20 o
  -8  -1   1       13.62       14.48      1.74 o
  -7  -1   1       14.55       15.13      1.28 o
  -6  -1   1       44.41       47.67      1.39 o
  -5  -1   1       64.91       73.25      1.65 o
  -4  -1   1       90.23       90.35      2.17 o
  -3  -1   1      571.05      526.50      7.64 o
  -2  -1   1       24.69       22.51      0.42 o
  -1  -1   1       53.51       55.37      0.67 o
   0  -1   1      387.43      345.03      5.99 o
   1  -1   1        0.45        0.24      0.07 o
   2  -1   1       46.45       45.06      1.11 o
   3  -1   1     1027.75      979.10     13.26 o
   4  -1   1        9.84       10.00      1.01 o
   5  -1   1        1.98        1.77      0.95 o
   6  -1   1       19.78       25.87      1.90 o
   7  -1   1       93.74       98.24      2.48 o
   8  -1   1        8.42        7.89      1.30 o
  -8   0   1        1.74       -1.28      1.28 o
  -7   0   1      118.17      119.09      3.25 o
  -6   0   1       48.62       59.74      1.63 o
  -5   0   1        6.10        5.56      0.62 o
  -4   0   1        5.46        5.47      0.70 o
  -3   0   1      138.31      137.74      2.26 o
  -2   0   1      317.15      280.48      3.73 o
  -1   0   1      231.57      222.33      2.48 o
   1   0   1     3137.76     2900.28     92.55 o
   2   0   1       30.54       27.14      0.48 o
   3   0   1      846.89      811.22     11.42 o
   4   0   1      100.98       89.83      3.19 o
   5   0   1        0.02       -0.26      0.42 o
   6   0   1       16.29       16.38      0.99 o
   7   0   1       65.38       68.86      1.90 o
   8   0   1       10.12        7.89      1.39 o
  -8   1   1       45.57       40.20      2.71 o
  -7   1   1       14.85       16.64      3.59 o
  -6   1   1        0.01        1.09      0.59 o
  -5   1   1      150.58      165.33      3.18 o
  -4   1   1      116.90      129.91      2.52 o
  -3   1   1       71.35       63.13      1.12 o
  -2   1   1       87.32       80.70      1.45 o
  -1   1   1      103.53      103.29      1.27 o
   1   1   1     1311.59     1214.64     17.53 o
   2   1   1       49.11       55.11      0.94 o
   3   1   1      423.55      423.11      6.19 o
   4   1   1       74.47       91.29      4.41 o
   5   1   1       11.52       10.47      0.70 o
   6   1   1       49.91       51.74      2.74 o
   7   1   1        0.00       -0.81      0.81 o
   8   1   1        0.57        0.11      1.26 o
  -8   2   1       41.99       39.22      2.45 o
  -7   2   1        4.13        5.12      1.24 o
  -6   2   1        0.03        1.02      0.98 o
  -5   2   1        0.42        1.06      0.68 o
  -4   2   1       61.70       60.79      1.33 o
  -3   2   1        1.05        1.58      0.36 o
  -2   2   1     3617.36     3630.46     85.74 o
  -1   2   1     9561.18     9373.15    207.12 o
   0   2   1        3.78        3.39      0.16 o
   1   2   1     2030.64     1830.93     33.26 o
   2   2   1      399.38      430.73      9.78 o
   3   2   1       18.32       18.30      0.54 o
   4   2   1      353.94      329.76      5.06 o
   5   2   1        9.00       10.20      0.72 o
   6   2   1      179.93      169.64      3.27 o
   7   2   1      158.32      166.57      3.41 o
   8   2   1        4.66        4.19      1.56 o
  -8   3   1       22.46       17.09      2.29 o
  -7   3   1       10.32       11.50      1.63 o
  -6   3   1        2.01        2.61      0.96 o
  -5   3   1       12.00       17.60      1.58 o
  -4   3   1        0.34        0.38      0.47 o
  -3   3   1       92.94       91.26      4.06 o
  -2   3   1       16.14       12.67      0.65 o
  -1   3   1      399.70      388.21      5.10 o
   0   3   1      160.82      148.42      2.93 o
   1   3   1     1861.20     1772.22     35.43 o
   2   3   1      122.61      126.56      3.29 o
   3   3   1      200.49      208.86      2.82 o
   4   3   1      540.66      548.28      7.89 o
   5   3   1       24.34       20.80      0.76 o
   6   3   1        8.50        7.72      0.82 o
   7   3   1       29.78       29.30      1.53 o
   8   3   1        4.42        5.18      1.27 o
  -8   4   1        7.06        7.37      2.48 o
  -7   4   1      116.68      122.21      5.85 o
  -6   4   1        3.84        4.80      0.99 o
  -5   4   1        6.70        6.31      0.72 o
  -4   4   1      118.50      126.26      2.79 o
  -3   4   1       18.40       19.83      1.51 o
  -2   4   1       41.34       43.23      0.91 o
  -1   4   1        3.79        3.89      0.39 o
   0   4   1      233.01      221.03      2.85 o
   1   4   1        0.54        0.21      0.56 o
   2   4   1     1109.66     1210.40     13.76 o
   3   4   1       73.24       66.66      1.07 o
   4   4   1       92.94       80.45      1.44 o
   5   4   1       22.75       19.62      0.81 o
   6   4   1        0.10        1.54      1.52 o
   7   4   1        3.19        3.40      1.24 o
   8   4   1       87.05       90.22      3.27 o
  -7   5   1        7.88        8.71      1.86 o
  -6   5   1       11.44       12.37      1.13 o
  -5   5   1        8.28        6.47      0.80 o
  -4   5   1       84.48       92.50      2.19 o
  -3   5   1       47.74       47.22      1.27 o
  -2   5   1       38.26       38.74      0.86 o
  -1   5   1       66.51       66.28      1.12 o
   0   5   1      334.06      320.30      4.88 o
   1   5   1       10.91        7.68      0.46 o
   2   5   1      295.50      354.08      9.59 o
   3   5   1       10.32       13.45      0.38 o
   4   5   1      219.96      211.44      3.23 o
   5   5   1       99.53       99.01      6.19 o
   6   5   1        4.07        2.74      0.95 o
   7   5   1        1.52        1.07      0.99 o
   8   5   1        9.05        7.29      1.36 o
  -7   6   1       22.42       21.18      1.71 o
  -6   6   1       34.79       40.44      3.61 o
  -5   6   1        6.01        6.76      0.86 o
  -4   6   1       46.41       37.27      1.88 o
  -3   6   1      144.71      150.95      3.59 o
  -2   6   1        0.32        0.90      0.28 o
  -1   6   1      569.94      543.85      7.05 o
   0   6   1       26.37       26.49      0.49 o
   1   6   1        1.56        2.69      0.72 o
   2   6   1       14.85       12.06      0.46 o
   3   6   1       15.00       15.74      0.50 o
   4   6   1       81.52       79.01      1.76 o
   5   6   1       60.69       65.15      2.16 o
   6   6   1        2.93        2.63      0.81 o
   7   6   1        0.24        1.16      4.64 o
   8   6   1       15.00        8.77      1.73 o
  -7   7   1       10.59        9.25      1.33 o
  -6   7   1        3.84        4.32      1.04 o
  -5   7   1       11.99       12.22      1.43 o
  -4   7   1       35.98       35.13      1.44 o
  -3   7   1       27.93       27.57      1.62 o
  -2   7   1       40.27       40.70      0.97 o
  -1   7   1      251.28      266.44      3.68 o
   0   7   1      308.62      313.81      4.37 o
   1   7   1        0.48        0.91      0.37 o
   2   7   1       74.29       60.43      1.47 o
   3   7   1      281.68      289.43      3.96 o
   4   7   1       74.25       68.58      1.56 o
   5   7   1       10.21       11.68      0.86 o
   6   7   1       50.09       54.25      2.07 o
   7   7   1        0.43        1.93      1.13 o
   8   7   1        3.30        3.57      2.09 o
  -6   8   1       66.06       73.54      8.18 o
  -5   8   1       52.72       56.73      2.59 o
  -4   8   1       20.22       18.82      1.08 o
  -3   8   1        6.92        6.46      1.17 o
  -2   8   1       19.13       21.14      0.66 o
  -1   8   1       97.07       88.66      2.63 o
   0   8   1       37.00       30.84      1.20 o
   1   8   1       19.58       20.15      0.78 o
   2   8   1      719.89      668.53     34.01 o
   3   8   1      525.45      460.90     24.40 o
   4   8   1       19.86       18.55      1.11 o
   5   8   1        7.37        8.80      1.07 o
   6   8   1       47.43       56.31      2.19 o
   7   8   1        5.65        4.54      0.92 o
  -6   9   1        6.36        7.57      1.54 o
  -5   9   1       63.81       68.43      4.36 o
  -4   9   1       39.67       38.29      1.85 o
  -3   9   1       21.31       19.60      1.69 o
  -2   9   1       57.92       57.94      2.77 o
  -1   9   1       23.73       20.36      3.38 o
   0   9   1       17.24       13.20      1.38 o
   1   9   1       15.86       15.97      0.69 o
   2   9   1       33.68       32.12      1.69 o
   3   9   1       82.96       84.31      2.09 o
   4   9   1        2.35        3.33      0.73 o
   5   9   1       23.30       24.04      2.55 o
   6   9   1        1.83        3.02      1.94 o
   7   9   1        4.21        6.73      2.90 o
  -6  10   1       66.69       60.28      4.33 o
  -5  10   1       35.60       38.40      2.85 o
  -4  10   1        2.38        2.55      1.11 o
  -3  10   1       28.73       28.60      1.38 o
  -2  10   1       54.56       58.45      3.12 o
  -1  10   1        3.09        3.43      0.98 o
   0  10   1        5.98        7.48      0.93 o
   1  10   1      358.90      333.66      7.31 o
   2  10   1       15.56       13.67      0.69 o
   3  10   1        0.47        1.48      0.80 o
   4  10   1        0.06        0.24      0.84 o
   5  10   1        0.04        1.04      1.53 o
   6  10   1        9.37        9.98      2.64 o
  -5  11   1       58.83       62.12      3.58 o
  -4  11   1        4.60        5.22      1.05 o
  -3  11   1       51.85       54.78      2.90 o
  -2  11   1        7.03        5.97      0.80 o
  -1  11   1        0.13        0.97      0.96 o
   0  11   1        0.11       -0.08      0.77 o
   1  11   1      310.58      303.08      6.46 o
   2  11   1        2.67        3.17      0.84 o
   3  11   1        0.97       -0.56      0.95 o
   4  11   1       17.19       19.37      2.62 o
   5  11   1       22.10       35.47      3.55 o
   6  11   1        2.53        1.64      1.93 o
  -5  12   1       28.04       14.72      2.68 o
  -4  12   1        0.02        0.78      1.21 o
  -3  12   1       14.75       12.64      1.38 o
  -2  12   1        0.19       -1.33      1.56 o
  -1  12   1        1.30        0.96      0.97 o
   0  12   1        1.09       -0.49      1.25 o
   1  12   1      232.76      226.35      6.34 o
   2  12   1       19.35       18.40      1.24 o
   3  12   1        1.67        1.14      1.43 o
   4  12   1        1.16        0.85      1.21 o
   5  12   1       20.92       24.60      3.34 o
  -3  13   1        6.87        6.15      2.20 o
  -2  13   1        1.58        1.04      2.37 o
  -1  13   1       22.84       24.00      1.84 o
   0  13   1        6.40        6.50      2.72 o
   1  13   1       16.29       14.38      1.40 o
   2  13   1       26.79       24.33      3.29 o
   3  13   1       27.99       27.56      2.21 o
   4  13   1        0.36       -2.02      2.06 o
   5  13   1        9.46        8.51      2.48 o
  -2  14   1       15.48       19.10      2.72 o
  -1  14   1        1.97        0.60      1.88 o
   0  14   1        0.01        0.24      2.64 o
   1  14   1       67.45       74.92      5.34 o
   2  14   1        0.97        2.26      1.85 o
   3  14   1        0.02       -0.60      1.80 o
   4  14   1       18.77       14.05      2.61 o
  -1  15   1        4.60        4.38      2.49 o
   0  15   1        0.38        0.60      2.04 o
   1  15   1       52.08       43.60      3.52 o
   2  15   1      239.22      241.72     11.84 o
  -3 -14   2       25.12       25.68      2.83 o
  -2 -14   2        1.14        2.65      2.69 o
  -1 -14   2        6.49        5.07      2.17 o
   0 -14   2        2.43        0.44      1.98 o
   1 -14   2        0.27       -1.45      1.97 o
  -4 -13   2       52.93       55.45      2.99 o
  -3 -13   2       31.59       33.06      2.11 o
  -2 -13   2       23.91       25.25      2.82 o
  -1 -13   2       11.67       14.58      2.76 o
   0 -13   2       46.31       43.60      3.60 o
   1 -13   2       22.93       25.04      2.60 o
   2 -13   2        0.67        3.22      2.73 o
   3 -13   2       88.15       90.91      5.93 o
  -4 -12   2       19.47       19.60      2.81 o
  -3 -12   2       11.56        7.81      1.47 o
  -2 -12   2      120.34      132.59      4.24 o
  -1 -12   2       19.26       21.91      2.08 o
   0 -12   2       28.33       30.38      2.52 o
   1 -12   2        9.07       11.09      1.77 o
   2 -12   2        3.18        3.22      2.57 o
   3 -12   2        2.15       -0.03      1.05 o
   4 -12   2        5.52        5.44      1.48 o
  -5 -11   2        0.96        0.36      1.73 o
  -4 -11   2       85.84       96.06      4.48 o
  -3 -11   2        8.92        5.54      1.85 o
  -2 -11   2       18.40       17.81      1.57 o
  -1 -11   2        0.85        1.54      1.15 o
   0 -11   2        0.36       -1.12      1.33 o
   1 -11   2      202.07      199.54      7.71 o
   2 -11   2       22.30       19.80      1.20 o
   3 -11   2        1.38        1.27      0.95 o
   4 -11   2       50.31       47.61      2.40 o
   5 -11   2       17.47       18.97      3.27 o
  -6 -10   2       36.43       33.83      3.76 o
  -5 -10   2       22.88       26.72      2.56 o
  -4 -10   2        5.02        5.10      1.66 o
  -3 -10   2        0.97       -1.45      1.89 o
  -2 -10   2        8.98       13.26      1.71 o
  -1 -10   2       10.00        7.19      1.07 o
   0 -10   2        6.20        5.36      1.94 o
   1 -10   2      151.64      142.06      6.14 o
   2 -10   2        8.82        8.46      0.88 o
   3 -10   2       19.86       19.22      2.31 o
   4 -10   2       23.00       24.68      1.85 o
   5 -10   2       82.39       80.89      7.25 o
  -6  -9   2       10.07       12.21      2.70 o
  -5  -9   2       54.72       61.77      3.99 o
  -4  -9   2        6.27        5.30      2.16 o
  -3  -9   2        6.94        1.81      1.77 o
  -2  -9   2      183.77      188.07      7.14 o
  -1  -9   2        0.00        0.16      0.78 o
   0  -9   2       65.68       58.80      4.20 o
   1  -9   2       83.57       77.67      2.91 o
   2  -9   2       68.53       67.63      2.20 o
   3  -9   2      140.36      134.85      3.91 o
   4  -9   2        6.16        5.35      1.28 o
   5  -9   2        0.16        0.48      1.10 o
   6  -9   2        0.13       -0.69      1.41 o
  -7  -8   2        6.40        3.07      2.98 o
  -6  -8   2        2.27        5.72      1.88 o
  -5  -8   2       25.20       22.27      1.26 o
  -4  -8   2       31.63       30.52      1.26 o
  -3  -8   2       59.95       51.93      1.65 o
  -2  -8   2      216.77      214.03      7.80 o
  -1  -8   2       13.95       12.82      0.57 o
   0  -8   2      145.57      131.67      2.27 o
   1  -8   2       78.48       75.46      2.13 o
   2  -8   2       22.79       23.36      1.09 o
   3  -8   2        2.91        4.98      2.00 o
   4  -8   2        0.09        0.34      1.97 o
   5  -8   2       25.54       28.27      1.87 o
   6  -8   2        1.77       -0.49      1.37 o
  -7  -7   2       71.05       74.53      3.29 o
  -6  -7   2       30.80       31.30      1.77 o
  -5  -7   2       46.13       46.15      1.81 o
  -4  -7   2      107.00      112.46      3.72 o
  -3  -7   2       10.41        7.07      0.49 o
  -2  -7   2        0.34        0.41      0.15 o
  -1  -7   2       92.09      104.87      2.84 o
   0  -7   2       11.73        9.25      0.33 o
   1  -7   2        9.59       10.24      0.51 o
   2  -7   2       57.95       58.75      1.42 o
   3  -7   2       28.79       26.35      1.06 o
   4  -7   2       59.32       63.82      1.89 o
   5  -7   2        5.01        2.95      1.23 o
   6  -7   2        6.75        7.11      1.18 o
   7  -7   2       41.01       45.53      2.63 o
  -7  -6   2        8.88       10.18      1.50 o
  -6  -6   2        1.02        1.29      0.85 o
  -5  -6   2       28.00       25.07      1.08 o
  -4  -6   2       39.26       42.76      1.31 o
  -3  -6   2     1173.32     1134.55     17.02 o
  -2  -6   2       15.28       11.75      0.38 o
  -1  -6   2       21.87       22.67      0.42 o
   0  -6   2        1.41        1.23      0.26 o
   1  -6   2        2.09        3.89      0.30 o
   2  -6   2       27.58       29.44      2.11 o
   3  -6   2      104.93       98.69      2.57 o
   4  -6   2        7.86        6.96      0.75 o
   5  -6   2        0.07        1.17      0.83 o
   6  -6   2        4.59        4.05      0.91 o
   7  -6   2       35.96       34.17      1.82 o
  -8  -5   2        2.37        0.88      2.08 o
  -7  -5   2       15.69       14.48      1.64 o
  -6  -5   2        0.87        0.10      0.79 o
  -5  -5   2       16.10       16.09      1.18 o
  -4  -5   2       51.51       52.56      1.20 o
  -3  -5   2      520.28      512.87      6.66 o
  -2  -5   2      156.11      147.96      2.22 o
  -1  -5   2      232.34      232.82      8.38 o
   0  -5   2      278.83      301.21      8.08 o
   1  -5   2      528.50      535.81      6.91 o
   2  -5   2       32.91       30.58      1.01 o
   3  -5   2       25.35       24.82      0.94 o
   4  -5   2        0.01        1.01      0.53 o
   5  -5   2       61.76       56.31      1.76 o
   6  -5   2       25.64       27.42      1.42 o
   7  -5   2       11.51       11.77      1.44 o
   8  -5   2       47.98       43.77      4.11 o
  -8  -4   2        0.64        1.20      1.40 o
  -7  -4   2        9.69       12.19      2.37 o
  -6  -4   2       39.00       38.10      1.42 o
  -5  -4   2      142.55      138.56      2.69 o
  -4  -4   2       41.35       42.97      1.09 o
  -3  -4   2       14.39       16.13      0.45 o
  -2  -4   2       56.33       58.87      0.93 o
  -1  -4   2       95.53      105.37      2.67 o
   0  -4   2      579.78      577.93     15.20 o
   1  -4   2       47.68       54.05      0.87 o
   2  -4   2       97.34      108.77      1.94 o
   3  -4   2      509.78      507.79      8.45 o
   4  -4   2       93.58       95.53      1.93 o
   5  -4   2        6.91        5.93      1.74 o
   6  -4   2        2.19        2.45      0.95 o
   7  -4   2        3.07        2.88      1.07 o
   8  -4   2        1.37        2.49      1.56 o
  -8  -3   2       22.38       20.68      2.19 o
  -7  -3   2        3.67        3.17      1.64 o
  -6  -3   2       56.72       58.06      1.61 o
  -5  -3   2        0.01        0.03      0.47 o
  -4  -3   2       56.02       52.59      1.38 o
  -3  -3   2      740.12      738.50     14.38 o
  -2  -3   2      256.42      284.83      3.85 o
  -1  -3   2       30.86       33.34      0.80 o
   0  -3   2       23.50       17.73      0.33 o
   1  -3   2      157.44      165.56      6.37 o
   2  -3   2       89.12       86.48      4.29 o
   3  -3   2     1527.75     1526.77     20.99 o
   4  -3   2        5.50        8.40      0.53 o
   5  -3   2      119.86      121.07      3.49 o
   6  -3   2      199.27      215.59      4.15 o
   7  -3   2      163.51      170.35      5.60 o
   8  -3   2        2.72        0.22      2.03 o
  -8  -2   2        1.08       -0.16      1.52 o
  -7  -2   2        7.00        6.76      1.15 o
  -6  -2   2       50.69       57.96      1.83 o
  -5  -2   2       15.60       14.08      0.82 o
  -4  -2   2      392.65      382.20      8.33 o
  -3  -2   2        4.16        5.49      0.44 o
  -2  -2   2      236.96      244.44      3.76 o
  -1  -2   2       16.08       10.84      0.33 o
   1  -2   2       61.29       57.46      0.71 o
   2  -2   2       25.01       26.96      1.47 o
   3  -2   2      388.13      399.28      5.93 o
   4  -2   2        0.01        0.01      1.14 o
   5  -2   2       11.46       10.56      0.73 o
   6  -2   2      197.19      212.49      3.99 o
   7  -2   2      204.43      216.33      5.51 o
   8  -2   2        1.90        2.64      1.24 o
  -8  -1   2        2.11        5.27      1.60 o
  -7  -1   2        7.88        8.07      0.96 o
  -6  -1   2       33.91       31.74      1.29 o
  -5  -1   2       26.19       26.75      0.86 o
  -4  -1   2        8.75        9.22      0.50 o
  -3  -1   2      910.85      892.39     12.24 o
  -2  -1   2      113.39      107.79      1.52 o
  -1  -1   2       25.48       21.70      0.62 o
   0  -1   2      245.87      246.71      8.22 o
   1  -1   2      268.20      299.44      3.27 o
   2  -1   2      351.18      340.70      4.46 o
   3  -1   2        0.05        0.10      0.84 o
   4  -1   2      114.31       98.75      1.87 o
   5  -1   2       21.04       20.35      1.92 o
   6  -1   2        7.20        9.34      0.82 o
   7  -1   2       14.99       17.57      2.26 o
   8  -1   2       13.12       10.24      2.00 o
  -8   0   2       11.54        7.13      1.18 o
  -7   0   2      134.16      139.68     10.57 o
  -6   0   2        3.30        1.55      0.92 o
  -5   0   2        0.52        0.74      0.48 o
  -4   0   2      145.55      144.43      2.98 o
  -3   0   2      125.48      119.49      1.93 o
  -2   0   2      931.15      903.83     12.21 o
  -1   0   2     1499.54     1392.31     25.39 o
   0   0   2     1226.73      994.00     48.48 o
   1   0   2     2779.69     2781.89     52.44 o
   2   0   2      845.20      829.47     11.44 o
   3   0   2      242.82      240.97      3.76 o
   4   0   2      642.67      638.80     10.12 o
   5   0   2        9.62        8.48      0.70 o
   6   0   2        1.39       -0.07      0.37 o
   7   0   2       13.77       15.01      1.02 o
   8   0   2        0.11        1.61      1.20 o
  -8   1   2        9.09        7.43      1.52 o
  -7   1   2        1.62        0.72      1.31 o
  -6   1   2       45.41       50.81      1.69 o
  -5   1   2      165.89      146.27      5.48 o
  -4   1   2       94.57      103.88      3.67 o
  -3   1   2        1.23        1.19      0.38 o
  -2   1   2        2.91        3.77      1.14 o
  -1   1   2       55.66       51.93      2.80 o
   0   1   2        6.30        5.70      0.94 o
   1   1   2     6842.56     6944.91    155.81 o
   2   1   2        3.19        1.47      0.24 o
   3   1   2        8.85       11.09      0.33 o
   4   1   2      429.77      444.72      6.63 o
   5   1   2       12.04       14.37      1.32 o
   6   1   2      135.49      129.39      2.55 o
   7   1   2       62.28       70.06      1.88 o
   8   1   2       21.75       23.32      2.24 o
  -8   2   2        0.94        1.00      1.12 o
  -7   2   2        1.13        0.04      1.21 o
  -6   2   2        0.01        0.55      0.98 o
  -5   2   2        7.74        6.39      0.67 o
  -4   2   2       13.97       12.24      1.24 o
  -3   2   2       16.15       16.95      0.64 o
  -2   2   2       84.41       84.85      2.04 o
   0   2   2      746.93      747.71      7.55 o
   1   2   2       23.78       37.25      0.46 o
   2   2   2        0.00        0.30      0.11 o
   3   2   2      154.80      150.36      2.28 o
   4   2   2       22.01       22.60      0.63 o
   5   2   2       13.16       13.56      0.63 o
   6   2   2       36.13       34.14      1.26 o
   7   2   2        0.08        0.51      0.77 o
   8   2   2        9.78        9.70      1.67 o
  -8   3   2       60.35       52.15      6.84 o
  -7   3   2        0.07       -0.87      1.10 o
  -6   3   2       17.17       19.00      1.36 o
  -5   3   2       30.88       26.17      2.44 o
  -4   3   2       16.32       20.01      0.65 o
  -3   3   2        5.26        4.64      0.34 o
  -2   3   2      222.09      208.60      6.05 o
  -1   3   2        3.72        3.61      0.24 o
   0   3   2       64.34       59.35      1.76 o
   1   3   2       64.20       69.03      1.63 o
   2   3   2      631.70      627.32      7.36 o
   3   3   2      968.58      976.64     15.75 o
   4   3   2       17.78       19.77      0.62 o
   5   3   2      166.33      177.35      3.11 o
   6   3   2       56.92       55.25      1.43 o
   7   3   2       73.82       78.19      2.97 o
   8   3   2       57.68       60.02      2.42 o
  -7   4   2        8.30        7.71      1.17 o
  -6   4   2        1.87        1.36      1.09 o
  -5   4   2       19.26       21.07      1.15 o
  -4   4   2      437.23      400.58      7.15 o
  -3   4   2       79.07       89.74      2.41 o
  -2   4   2      242.53      254.88      3.94 o
  -1   4   2      323.55      298.37      4.72 o
   0   4   2      220.82      218.91      2.75 o
   1   4   2       80.12      104.89      1.24 o
   2   4   2      115.82       95.59      1.37 o
   3   4   2        0.90        0.75      0.21 o
   4   4   2        0.05        1.11      0.69 o
   5   4   2     1059.22      993.98     17.06 o
   6   4   2       28.47       23.70      1.08 o
   7   4   2        0.98        1.20      1.87 o
   8   4   2        0.16        0.24      1.04 o
  -7   5   2      202.22      218.33      6.34 o
  -6   5   2        1.00        1.90      1.05 o
  -5   5   2        7.61        7.47      1.20 o
  -4   5   2       75.99       73.67      1.75 o
  -3   5   2       30.93       26.93      0.81 o
  -2   5   2      356.52      355.55      5.50 o
  -1   5   2       53.17       57.71      1.78 o
   0   5   2      240.14      224.40      3.61 o
   1   5   2        4.11        3.25      0.32 o
   2   5   2       82.07       83.51      1.35 o
   3   5   2       48.84       50.34      0.86 o
   4   5   2       89.36       77.96      1.42 o
   5   5   2        0.02        0.68      0.41 o
   6   5   2        0.64        0.62      0.57 o
   7   5   2       27.20       29.16      2.05 o
   8   5   2      148.14      160.70      4.78 o
  -7   6   2        4.21        2.14      1.77 o
  -6   6   2        7.39        7.38      1.48 o
  -5   6   2       11.66       12.99      1.07 o
  -4   6   2       64.69       61.46      1.71 o
  -3   6   2        7.98        8.16      0.46 o
  -2   6   2       85.61       82.84      1.67 o
  -1   6   2       11.91       10.72      0.36 o
   0   6   2       56.25       53.11      0.88 o
   1   6   2       80.49       83.60      1.91 o
   2   6   2      512.10      516.09     14.31 o
   3   6   2      140.70      125.10      1.81 o
   4   6   2       15.97       12.92      0.51 o
   5   6   2        0.33       -0.43      0.43 o
   6   6   2        3.70        5.06      0.88 o
   7   6   2       20.15       20.83      2.07 o
   8   6   2        0.13        3.40      1.44 o
  -7   7   2       79.72       75.52      3.15 o
  -6   7   2        0.55        0.62      1.28 o
  -5   7   2       38.94       41.20      3.17 o
  -4   7   2       17.70       16.99      1.18 o
  -3   7   2      106.22       98.54      1.96 o
  -2   7   2       14.49       13.47      0.65 o
  -1   7   2       51.09       56.40      1.05 o
   0   7   2       42.41       48.53      1.77 o
   1   7   2       57.43       62.39      2.12 o
   2   7   2        3.59        4.51      0.51 o
   3   7   2       13.42       10.16      0.38 o
   4   7   2       12.24       11.88      1.03 o
   5   7   2        0.81       -0.22      0.52 o
   6   7   2      150.19      157.28      4.88 o
   7   7   2        4.99        5.66      2.54 o
   8   7   2        3.47        0.24      1.88 o
  -6   8   2       14.81       16.69      2.07 o
  -5   8   2       88.15       87.24      2.52 o
  -4   8   2       41.63       38.73      1.56 o
  -3   8   2      114.73      110.26      7.59 o
  -2   8   2      288.48      289.42      6.37 o
  -1   8   2       35.05       28.29      0.72 o
   0   8   2       58.82       63.75      4.15 o
   1   8   2        1.29        1.61      0.53 o
   2   8   2       43.54       39.05      1.03 o
   3   8   2      349.09      345.44      8.18 o
   4   8   2       45.92       40.36      1.07 o
   5   8   2        1.03        0.32      0.49 o
   6   8   2       10.23       11.23      1.00 o
   7   8   2       20.62       17.52      1.49 o
  -6   9   2        6.77        7.35      1.79 o
  -5   9   2        2.24       -0.52      1.46 o
  -4   9   2       16.93       13.74      1.47 o
  -3   9   2      292.11      294.41      7.84 o
  -2   9   2       30.73       32.91      2.00 o
  -1   9   2       19.74       21.71      0.82 o
   0   9   2      189.39      196.27      9.32 o
   1   9   2      215.25      213.76      3.87 o
   2   9   2      162.66      157.04      5.01 o
   3   9   2        1.40        2.26      1.19 o
   4   9   2        8.69       10.07      0.92 o
   5   9   2       30.01       29.42      1.30 o
   6   9   2        0.10        0.16      1.48 o
   7   9   2        1.76       -1.33      1.98 o
  -5  10   2        8.29        8.43      1.85 o
  -4  10   2        5.33        5.96      1.04 o
  -3  10   2       17.12       17.52      1.35 o
  -2  10   2       39.11       36.59      1.27 o
  -1  10   2       18.72       18.52      0.85 o
   0  10   2       34.83       33.67      1.43 o
   1  10   2     1404.32     1360.16     37.13 o
   2  10   2      110.00      103.23      2.18 o
   3  10   2       52.06       51.66      1.46 o
   4  10   2        5.06        3.67      0.93 o
   5  10   2       58.66       50.20      3.33 o
   6  10   2        0.16        4.59      1.93 o
  -5  11   2        7.47        5.04      1.38 o
  -4  11   2       35.58       35.90      3.40 o
  -3  11   2       24.71       23.54      1.55 o
  -2  11   2      194.11      201.24      4.60 o
  -1  11   2        5.92        4.99      0.54 o
   0  11   2        2.92        5.36      1.03 o
   1  11   2        2.25        3.35      0.61 o
   2  11   2       14.52       14.16      0.92 o
   3  11   2        4.62        5.14      0.96 o
   4  11   2      219.59      214.15      6.13 o
   5  11   2       89.63      101.36      4.72 o
   6  11   2        2.51        4.30      3.03 o
  -5  12   2       51.02       41.70      3.93 o
  -4  12   2        1.20        0.24      1.25 o
  -3  12   2        8.72        9.97      1.36 o
  -2  12   2       96.76       98.59      7.65 o
  -1  12   2        3.13        4.22      1.64 o
   0  12   2       49.66       45.84      2.12 o
   1  12   2       28.47       27.89      1.58 o
   2  12   2       14.41       16.47      1.98 o
   3  12   2        7.24        6.31      1.07 o
   4  12   2        2.33        1.93      1.38 o
   5  12   2        2.34        4.38      2.42 o
  -4  13   2       35.92       28.25      2.36 o
  -3  13   2       16.05       14.92      2.60 o
  -2  13   2       60.14       64.08      4.57 o
  -1  13   2        5.86        5.10      1.39 o
   0  13   2       57.05       58.78      2.96 o
   1  13   2       17.24       16.90      1.59 o
   2  13   2      149.00      154.59      3.77 o
   3  13   2        0.08       -0.21      1.08 o
   4  13   2       20.77       24.85      2.72 o
   5  13   2       13.99       11.51      3.36 o
  -2  14   2        2.97        1.69      2.01 o
  -1  14   2       43.78       50.33      4.18 o
   0  14   2        2.46        1.07      1.40 o
   1  14   2        0.37        0.04      1.33 o
   2  14   2       26.05       24.25      2.20 o
   3  14   2        1.39        0.49      1.50 o
   4  14   2       32.84       29.41      3.30 o
  -1  15   2        2.51        2.26      2.17 o
   0  15   2       10.18        9.16      1.57 o
   1  15   2        5.60        7.89      1.60 o
   2  15   2        5.84        5.19      2.86 o
  -3 -14   3        0.42        3.22      2.89 o
  -2 -14   3        0.46        1.41      1.97 o
  -1 -14   3       11.01       11.13      3.22 o
   0 -14   3       51.98       42.85      4.24 o
   1 -14   3        0.07       -0.80      2.93 o
  -4 -13   3       26.32       18.82      2.92 o
  -3 -13   3        4.21        1.96      2.82 o
  -2 -13   3        0.75        0.48      1.21 o
  -1 -13   3        5.08        5.51      2.06 o
   0 -13   3       37.94       42.27      3.30 o
   1 -13   3        1.60       -1.12      1.92 o
   2 -13   3        0.19        7.51      2.99 o
  -4 -12   3        8.47        8.70      2.66 o
  -3 -12   3       10.44        8.78      1.55 o
  -2 -12   3       79.14       87.87      6.95 o
  -1 -12   3       20.84       20.34      2.17 o
   0 -12   3        7.71        6.96      2.41 o
   1 -12   3        0.13       -1.62      1.62 o
   2 -12   3        0.25        0.08      1.82 o
   3 -12   3       10.90       12.62      3.15 o
   4 -12   3       39.53       36.95      2.97 o
  -5 -11   3       15.82       21.03      3.20 o
  -4 -11   3      121.34      138.35      6.87 o
  -3 -11   3       82.91       90.55      4.71 o
  -2 -11   3        0.90        1.21      1.19 o
  -1 -11   3        0.98        1.32      0.94 o
   0 -11   3       10.87       11.13      1.78 o
   1 -11   3      235.41      211.95      8.13 o
   2 -11   3       32.65       30.44      1.48 o
   3 -11   3        1.06        1.76      1.03 o
   4 -11   3        2.64        4.19      1.75 o
   5 -11   3        5.60        5.62      1.84 o
  -6 -10   3       29.86       34.20      3.41 o
  -5 -10   3       11.12        9.66      2.64 o
  -4 -10   3       11.22       13.07      2.02 o
  -3 -10   3       45.30       45.98      2.75 o
  -2 -10   3        0.14        2.57      1.81 o
  -1 -10   3       22.25       22.10      1.56 o
   0 -10   3       57.32       62.07      3.60 o
   1 -10   3        6.72        6.44      2.12 o
   2 -10   3       19.72       18.13      2.28 o
   3 -10   3        4.33        3.61      1.61 o
   4 -10   3      269.97      279.37      8.15 o
   5 -10   3      141.59      154.50      5.72 o
  -6  -9   3        1.69        3.02      2.14 o
  -5  -9   3        0.82        0.84      1.58 o
  -4  -9   3       29.76       34.80      2.39 o
  -3  -9   3       35.37       32.08      2.44 o
  -2  -9   3        5.80        7.27      1.64 o
  -1  -9   3       21.90       19.36      3.12 o
   0  -9   3      149.10      126.65      2.93 o
   1  -9   3        5.01        5.04      0.69 o
   2  -9   3       89.16       85.05      4.88 o
   3  -9   3      157.89      161.47      4.61 o
   4  -9   3       13.61       12.06      1.36 o
   5  -9   3        0.58        1.85      3.34 o
   6  -9   3       13.91       17.26      2.79 o
  -6  -8   3        1.91       -1.01      2.33 o
  -5  -8   3        5.83        7.13      1.05 o
  -4  -8   3      154.28      160.72      4.34 o
  -3  -8   3       25.35       23.24      1.04 o
  -2  -8   3       30.12       28.39      0.95 o
  -1  -8   3       61.24       63.38      1.62 o
   0  -8   3      360.89      352.48      5.96 o
   1  -8   3       14.62       16.09      0.88 o
   2  -8   3       25.46       24.61      2.80 o
   3  -8   3      155.46      155.53      4.47 o
   4  -8   3        9.16        9.47      1.18 o
   5  -8   3       31.03       29.59      4.03 o
   6  -8   3       68.55       74.95      3.97 o
  -7  -7   3      131.16      130.85      4.93 o
  -6  -7   3       33.33       35.47      1.66 o
  -5  -7   3        6.12        8.33      0.92 o
  -4  -7   3      111.96      106.55      3.01 o
  -3  -7   3       38.62       32.16      1.30 o
  -2  -7   3        7.56        7.31      0.35 o
  -1  -7   3      539.90      572.85      9.73 o
   0  -7   3       12.23       12.35      0.35 o
   1  -7   3        9.47        9.97      0.90 o
   2  -7   3        9.09        8.94      0.92 o
   3  -7   3       73.76       72.45      1.76 o
   4  -7   3       39.00       39.50      1.62 o
   5  -7   3        8.10        6.89      0.90 o
   6  -7   3        3.69        4.33      1.17 o
   7  -7   3       12.98        9.02      1.93 o
  -7  -6   3       47.76       49.13      2.76 o
  -6  -6   3        0.35       -0.04      0.98 o
  -5  -6   3        4.58        4.98      0.85 o
  -4  -6   3      172.93      172.15      5.36 o
  -3  -6   3      860.01      832.08     12.91 o
  -2  -6   3      147.77      136.46      2.03 o
  -1  -6   3       23.22       26.04      0.56 o
   0  -6   3      264.67      271.30      3.62 o
   1  -6   3        2.71        3.83      0.35 o
   2  -6   3        0.82        1.13      0.50 o
   3  -6   3      162.37      161.26      3.61 o
   4  -6   3        0.76        0.58      0.52 o
   5  -6   3       10.37        7.65      1.11 o
   6  -6   3       62.38       66.57      2.47 o
   7  -6   3        0.40        0.65      1.10 o
  -7  -5   3       73.90       77.86      3.25 o
  -6  -5   3        5.40        5.39      1.82 o
  -5  -5   3       43.44       45.53      2.67 o
  -4  -5   3      165.77      151.10      2.89 o
  -3  -5   3      433.24      421.86      5.74 o
  -2  -5   3      108.17      108.72      1.71 o
  -1  -5   3       67.67       86.78      1.33 o
   0  -5   3       95.11      108.10      1.98 o
   1  -5   3      363.22      395.54      5.40 o
   2  -5   3       32.08       33.97      1.00 o
   3  -5   3        5.58        5.31      0.55 o
   4  -5   3       18.09       18.97      0.91 o
   5  -5   3       47.01       44.71      1.51 o
   6  -5   3        1.68        3.02      1.02 o
   7  -5   3        5.65        7.36      1.51 o
  -7  -4   3       19.99       22.57      1.75 o
  -6  -4   3      107.11      111.26      6.35 o
  -5  -4   3      133.76      128.74      4.03 o
  -4  -4   3      535.25      507.11      7.63 o
  -3  -4   3       45.53       41.14      2.54 o
  -2  -4   3        3.06        4.73      0.57 o
  -1  -4   3      347.00      355.70      4.81 o
   0  -4   3     2403.47     2526.46     48.19 o
   1  -4   3       53.98       61.36      1.10 o
   2  -4   3       34.97       29.05      0.65 o
   3  -4   3      275.63      285.99      5.68 o
   4  -4   3       31.66       33.02      1.02 o
   5  -4   3       72.85       67.96      1.70 o
   6  -4   3        0.41        0.29      0.80 o
   7  -4   3        0.36        1.12      2.01 o
   8  -4   3        1.44        5.39      2.18 o
  -8  -3   3       31.14       30.31      3.35 o
  -7  -3   3        0.18       -1.04      1.04 o
  -6  -3   3        5.11        4.39      0.72 o
  -5  -3   3      124.34      123.38      2.54 o
  -4  -3   3       30.45       30.59      0.89 o
  -3  -3   3      528.13      498.92      7.23 o
  -2  -3   3      413.55      457.52      5.56 o
  -1  -3   3      250.65      273.83      6.35 o
   0  -3   3      201.42      237.56      3.72 o
   1  -3   3      149.20      145.97      1.92 o
   2  -3   3       10.88       11.56      0.62 o
   3  -3   3       14.77       12.19      0.71 o
   4  -3   3        0.48        0.67      0.56 o
   5  -3   3       63.54       62.74      1.53 o
   6  -3   3       27.19       24.01      3.09 o
   7  -3   3      234.48      269.86      6.79 o
   8  -3   3        3.79        5.87      1.43 o
  -8  -2   3        2.25        2.53      1.66 o
  -7  -2   3        2.72        3.45      1.48 o
  -6  -2   3        0.13        2.65      0.84 o
  -5  -2   3        0.97        1.04      0.61 o
  -4  -2   3       86.70       87.79      1.84 o
  -3  -2   3       29.56       29.64      0.70 o
  -2  -2   3       39.35       47.33      2.21 o
  -1  -2   3     1061.77     1109.35     14.73 o
   0  -2   3       80.74       91.75      1.71 o
   1  -2   3      476.51      483.51      5.88 o
   2  -2   3      120.67      124.46      4.31 o
   3  -2   3       47.08       39.03      0.95 o
   4  -2   3      157.33      154.12      2.73 o
   5  -2   3      123.42      123.60      3.53 o
   6  -2   3       35.97       41.02      1.41 o
   7  -2   3        5.49        5.06      1.07 o
   8  -2   3        0.89        2.92      1.22 o
  -8  -1   3        3.69        3.74      1.69 o
  -7  -1   3        0.12        0.09      1.02 o
  -6  -1   3      110.42      113.27      2.80 o
  -5  -1   3        8.31       10.70      0.81 o
  -4  -1   3        1.86        0.68      0.41 o
  -3  -1   3       16.06       10.97      0.47 o
  -2  -1   3      437.85      393.33      5.99 o
  -1  -1   3        8.20        8.34      0.27 o
   0  -1   3      318.41      306.39      6.36 o
   1  -1   3     1549.25     1525.07     20.08 o
   2  -1   3      297.57      303.86      4.20 o
   3  -1   3        5.82        6.39      0.44 o
   4  -1   3      324.91      320.63      4.98 o
   5  -1   3      196.69      194.39      3.50 o
   6  -1   3       33.08       35.06      1.30 o
   7  -1   3       13.08       14.66      1.12 o
   8  -1   3        5.22        4.03      1.18 o
  -8   0   3       23.02       19.37      2.07 o
  -7   0   3       55.58       53.91      2.12 o
  -6   0   3       54.36       52.25      1.85 o
  -5   0   3        1.67        3.32      0.74 o
  -4   0   3      157.16      160.57      3.78 o
  -3   0   3      122.43      114.20      2.06 o
  -2   0   3     1825.98     1836.35     40.65 o
  -1   0   3       17.77       12.99      0.31 o
   0   0   3       18.10       18.61      0.60 o
   1   0   3      171.33      155.15      2.69 o
   2   0   3     1494.78     1513.74     19.76 o
   3   0   3        0.26        0.30      0.15 o
   4   0   3      178.78      155.19      2.74 o
   5   0   3      246.88      246.33      4.29 o
   6   0   3       60.10       64.02      1.72 o
   7   0   3       60.84       79.39      6.26 o
   8   0   3       25.35       23.05      1.95 o
  -8   1   3       12.72       12.57      1.48 o
  -7   1   3        0.36        1.06      2.19 o
  -6   1   3       24.91       27.01      2.50 o
  -5   1   3       91.57      111.39      2.67 o
  -4   1   3       94.00       98.16      4.17 o
  -3   1   3      114.66      112.11      2.16 o
  -2   1   3        2.65        4.57      0.35 o
  -1   1   3        4.61        4.83      0.21 o
   0   1   3      146.67      135.87      1.73 o
   1   1   3     2228.46     2355.30     56.44 o
   2   1   3        0.38        1.17      0.16 o
   3   1   3       90.98       94.56      1.54 o
   4   1   3       53.93       48.95      0.98 o
   5   1   3       27.41       29.43      1.37 o
   6   1   3      171.58      164.66      3.05 o
   7   1   3        8.07        6.10      1.11 o
   8   1   3       32.14       30.50      3.00 o
  -8   2   3       88.26       77.07     12.24 o
  -7   2   3        2.50        2.37      1.33 o
  -6   2   3       17.77       18.84      1.34 o
  -5   2   3        4.12        6.14      0.72 o
  -4   2   3       29.50       34.22      1.30 o
  -3   2   3       81.20       80.09      1.80 o
  -2   2   3       21.15       27.05      0.96 o
  -1   2   3     9903.74    10006.76    317.07 o
   0   2   3     3331.09     3238.42     74.84 o
   1   2   3      160.93      151.36      1.60 o
   2   2   3      769.56      815.83     13.31 o
   3   2   3       14.53       14.44      0.76 o
   4   2   3        8.03        6.95      0.37 o
   5   2   3      269.22      270.66      4.43 o
   6   2   3        2.51        1.78      1.49 o
   7   2   3        4.34        3.55      1.43 o
   8   2   3       33.81       36.97      3.51 o
  -8   3   3       10.55        8.18      1.84 o
  -7   3   3       20.30       22.04      1.47 o
  -6   3   3       74.51       81.16      5.54 o
  -5   3   3       72.31       73.31      1.95 o
  -4   3   3       21.00       23.04      0.92 o
  -3   3   3      149.65      144.11      2.85 o
  -2   3   3       91.94       87.43      1.80 o
  -1   3   3        6.58        6.05      0.30 o
   0   3   3      245.56      254.09      2.79 o
   1   3   3       27.86       27.32      0.63 o
   2   3   3      904.39      961.85     11.94 o
   3   3   3      466.24      525.19     13.55 o
   4   3   3       12.30       13.48      0.48 o
   5   3   3        1.42        0.29      0.46 o
   6   3   3      135.09      135.97      4.07 o
   7   3   3        1.75        2.27      1.29 o
   8   3   3       75.47       84.01      5.96 o
  -7   4   3        1.72        0.16      1.49 o
  -6   4   3       22.88       22.57      1.21 o
  -5   4   3       43.50       40.13      1.44 o
  -4   4   3      106.45       89.50      2.52 o
  -3   4   3       92.56      108.92      2.51 o
  -2   4   3     1835.78     1915.07     28.12 o
  -1   4   3      263.78      243.93      6.15 o
   0   4   3      414.84      391.70      4.41 o
   1   4   3      184.89      207.73      5.29 o
   2   4   3       19.73       25.14      0.73 o
   3   4   3        8.06       10.59      0.37 o
   4   4   3        7.10       10.67      0.46 o
   5   4   3      126.14       99.96      2.03 o
   6   4   3       57.47       47.15      1.26 o
   7   4   3        0.00        0.54      1.08 o
   8   4   3        2.99        3.62      1.20 o
  -7   5   3       63.01       66.24      2.65 o
  -6   5   3        0.36        1.68      1.01 o
  -5   5   3        1.34        1.58      0.64 o
  -4   5   3        1.66        1.77      0.59 o
  -3   5   3       94.72       85.86      1.70 o
  -2   5   3      257.64      255.50      3.96 o
  -1   5   3       50.31       50.41      0.91 o
   0   5   3       51.15       55.01      1.32 o
   1   5   3       80.85       92.30      1.16 o
   2   5   3      156.03      185.98      2.81 o
   3   5   3      143.71      167.03      3.29 o
   4   5   3        1.38        2.41      0.37 o
   5   5   3        3.76        3.86      0.39 o
   6   5   3        4.79        4.42      0.79 o
   7   5   3        2.35        2.42      0.85 o
   8   5   3       59.44       62.78      6.32 o
  -7   6   3        1.56        2.35      1.14 o
  -6   6   3       22.56       24.53      1.52 o
  -5   6   3       58.11       58.12      3.07 o
  -4   6   3       12.49       11.50      0.90 o
  -3   6   3       49.90       48.04      1.18 o
  -2   6   3       43.06       41.31      1.01 o
  -1   6   3      141.93      142.66      2.24 o
   0   6   3      261.08      237.70      3.43 o
   1   6   3      204.77      206.57      2.65 o
   2   6   3      208.89      204.45      5.70 o
   3   6   3       11.74       14.82      0.41 o
   4   6   3      117.52      101.48      2.17 o
   5   6   3        0.22       -0.13      0.54 o
   6   6   3        0.01        0.42      0.84 o
   7   6   3       19.00       17.70      1.32 o
   8   6   3        2.03        2.98      2.58 o
  -7   7   3        6.09        4.54      1.56 o
  -6   7   3        3.95        6.69      1.23 o
  -5   7   3       95.43      101.24      2.66 o
  -4   7   3        4.21        4.64      0.85 o
  -3   7   3      135.19      128.72      3.89 o
  -2   7   3       27.37       30.01      0.91 o
  -1   7   3       34.68       34.62      0.75 o
   0   7   3      176.15      179.09      3.24 o
   1   7   3      219.54      212.55      4.31 o
   2   7   3       30.19       27.57      0.81 o
   3   7   3      188.55      173.52      2.60 o
   4   7   3        6.67        7.75      0.74 o
   5   7   3        0.33        0.63      0.52 o
   6   7   3        1.38        2.17      0.83 o
   7   7   3       14.87       15.60      1.13 o
   8   7   3       59.32       59.20      3.90 o
  -6   8   3      155.04      175.27      7.92 o
  -5   8   3        6.25        7.51      1.26 o
  -4   8   3       44.34       44.56      1.59 o
  -3   8   3       56.62       57.25      2.16 o
  -2   8   3      226.07      220.62      3.73 o
  -1   8   3        3.36        4.25      0.37 o
   0   8   3       35.00       34.71      1.53 o
   1   8   3       17.03       17.54      1.06 o
   2   8   3       31.85       32.06      0.84 o
   3   8   3      160.47      144.35      9.08 o
   4   8   3       11.55        7.98      0.52 o
   5   8   3        0.34        0.91      1.05 o
   6   8   3        2.48        2.04      0.97 o
   7   8   3        2.31        2.41      1.79 o
  -6   9   3       13.22       16.98      3.53 o
  -5   9   3       42.27       43.04      2.95 o
  -4   9   3        3.67        3.17      1.08 o
  -3   9   3        0.07        0.77      0.88 o
  -2   9   3       16.24       18.04      0.90 o
  -1   9   3       56.29       59.00      1.65 o
   0   9   3        1.56        1.78      0.20 o
   1   9   3      609.83      588.24     11.23 o
   2   9   3      143.83      136.74      4.89 o
   3   9   3       33.80       31.63      1.08 o
   4   9   3      104.42       86.81      2.33 o
   5   9   3       28.64       33.92      1.44 o
   6   9   3        2.88        2.48      1.56 o
   7   9   3       11.51       10.71      2.33 o
  -5  10   3       13.22       12.09      1.83 o
  -4  10   3        0.11        1.58      2.13 o
  -3  10   3       50.17       49.30      1.96 o
  -2  10   3       33.53       33.89      1.28 o
  -1  10   3        0.38        0.40      0.44 o
   0  10   3        3.69        6.52      0.86 o
   1  10   3       18.32       18.87      0.86 o
   2  10   3      273.82      265.09      9.71 o
   3  10   3       81.36       77.77      1.86 o
   4  10   3       20.17       22.55      1.13 o
   5  10   3       34.32       43.77      2.35 o
   6  10   3        1.66        4.98      1.81 o
   7  10   3        8.36        8.85      2.98 o
  -5  11   3        3.53        3.42      1.47 o
  -4  11   3       29.71       34.14      2.63 o
  -3  11   3       16.03       15.46      1.26 o
  -2  11   3       34.99       37.46      1.36 o
  -1  11   3        0.77        1.44      1.16 o
   0  11   3       33.11       31.33      1.60 o
   1  11   3       46.41       43.35      1.27 o
   2  11   3        3.27        2.68      0.72 o
   3  11   3        4.24        3.57      0.70 o
   4  11   3        0.38        0.71      0.78 o
   5  11   3       25.67       31.79      2.00 o
   6  11   3        2.22        3.09      2.65 o
  -5  12   3        0.14       -0.76      1.49 o
  -4  12   3        0.41        2.38      2.25 o
  -3  12   3       19.39       20.01      1.52 o
  -2  12   3       21.71       24.02      1.18 o
  -1  12   3       24.53       24.71      1.44 o
   0  12   3      228.94      229.27      5.97 o
   1  12   3       17.99       19.75      3.62 o
   2  12   3        5.26        5.39      1.94 o
   3  12   3        3.52        2.85      0.81 o
   4  12   3        0.10        0.56      1.21 o
   5  12   3       36.60       30.10      3.55 o
   6  12   3        1.55       -1.89      1.89 o
  -4  13   3        2.19        3.33      1.60 o
  -3  13   3        1.47        1.33      2.14 o
  -2  13   3        0.66       -0.32      1.76 o
  -1  13   3        8.50        7.92      1.69 o
   0  13   3       79.84       84.44      6.36 o
   1  13   3       13.01       12.22      1.41 o
   2  13   3       91.26       98.42      2.75 o
   3  13   3        8.71       10.06      1.80 o
   4  13   3       46.70       49.40      2.41 o
   5  13   3        4.89        7.26      2.74 o
  -2  14   3        0.00       -1.20      2.73 o
  -1  14   3       41.06       46.27      2.36 o
   0  14   3       12.25       10.48      1.54 o
   1  14   3       26.89       23.33      3.27 o
   2  14   3        2.06        2.24      1.61 o
   3  14   3        0.16        3.07      1.78 o
   4  14   3       36.76       39.83      2.56 o
  -1  15   3        0.83        1.81      1.96 o
   0  15   3       40.02       38.77      2.71 o
   1  15   3       10.35       10.68      1.96 o
   2  15   3       62.22       69.79      4.88 o
   3  15   3       13.52        6.40      3.31 o
   0  16   3       15.68       18.66      2.85 o
  -1 -14   4       17.02       12.93      2.37 o
   0 -14   4       47.67       43.18      4.42 o
  -3 -13   4        0.48        0.01      1.84 o
  -2 -13   4        0.58        1.08      1.43 o
  -1 -13   4        1.12        3.79      2.17 o
   0 -13   4        0.33        1.36      2.13 o
   1 -13   4        1.76       -2.45      2.78 o
   2 -13   4        6.41        2.34      2.46 o
  -4 -12   4       18.22       18.93      2.65 o
  -3 -12   4        0.33        0.51      2.17 o
  -2 -12   4       15.55       14.90      3.79 o
  -1 -12   4       25.80       28.25      2.90 o
   0 -12   4        0.07        0.80      1.65 o
   1 -12   4        3.56        6.89      2.73 o
   2 -12   4        5.09        5.63      2.08 o
   3 -12   4       18.32       15.87      2.78 o
   4 -12   4        8.17        6.24      2.56 o
  -5 -11   4       19.66       21.91      3.27 o
  -4 -11   4       32.55       35.55      3.03 o
  -3 -11   4       28.73       38.40      3.46 o
  -2 -11   4       20.34       23.58      2.95 o
  -1 -11   4        1.66        2.67      1.36 o
   0 -11   4       11.51       10.88      1.59 o
   1 -11   4        0.34        0.12      1.69 o
   2 -11   4        8.76        9.66      1.48 o
   3 -11   4       49.56       48.45      6.14 o
   4 -11   4        1.52        1.01      1.76 o
   5 -11   4        0.41       -0.68      1.48 o
  -5 -10   4       45.47       47.89      3.69 o
  -4 -10   4        1.33        1.48      1.65 o
  -3 -10   4      103.69      120.60      5.30 o
  -2 -10   4        1.06        0.29      1.29 o
  -1 -10   4       17.38       14.36      3.31 o
   0 -10   4        0.67       -0.16      1.72 o
   1 -10   4        8.33        6.47      0.78 o
   2 -10   4       15.19       15.88      1.11 o
   3 -10   4        8.30        6.35      1.25 o
   4 -10   4       12.84       14.81      1.96 o
   5 -10   4       20.49       17.90      4.37 o
  -6  -9   4        1.16        0.00      0.40 o
  -5  -9   4      173.55      185.41      8.12 o
  -4  -9   4       18.57       20.45      2.47 o
  -3  -9   4       40.46       40.80      2.59 o
  -2  -9   4       20.06       21.62      1.89 o
  -1  -9   4       18.04       26.96      1.35 o
   0  -9   4      325.18      283.47     10.46 o
   1  -9   4       39.83       32.75      1.63 o
   2  -9   4       66.54       59.48      2.16 o
   3  -9   4       79.41       76.46      2.74 o
   4  -9   4       39.05       41.08      1.92 o
   5  -9   4       12.72       14.12      4.32 o
   6  -9   4        9.12        3.73      2.09 o
  -6  -8   4        1.00        4.54      2.00 o
  -5  -8   4        0.82       -0.32      0.80 o
  -4  -8   4       60.89       63.78      2.13 o
  -3  -8   4        1.35        2.06      0.60 o
  -2  -8   4       43.32       38.56      1.34 o
  -1  -8   4        0.05       -0.08      0.37 o
   0  -8   4      183.53      172.58      3.36 o
   1  -8   4       18.94       18.57      1.07 o
   2  -8   4       13.95       13.11      1.00 o
   3  -8   4      218.87      216.55      7.19 o
   4  -8   4      246.95      245.98      6.68 o
   5  -8   4        1.16        1.10      1.31 o
   6  -8   4       78.43       76.74      3.70 o
  -7  -7   4        9.42        6.34      1.88 o
  -6  -7   4        9.19       10.79      1.34 o
  -5  -7   4       22.95       22.45      1.32 o
  -4  -7   4       37.79       35.55      1.59 o
  -3  -7   4       80.75       79.22      2.37 o
  -2  -7   4       14.44       16.58      0.82 o
  -1  -7   4       30.19       42.83      2.23 o
   0  -7   4       54.51       53.65      1.90 o
   1  -7   4       55.24       55.56      3.77 o
   2  -7   4       27.01       25.69      3.21 o
   3  -7   4        3.30        3.47      0.54 o
   4  -7   4        0.00        1.33      0.64 o
   5  -7   4        2.47        2.11      1.00 o
   6  -7   4        1.68        1.23      1.23 o
   7  -7   4       38.60       37.39      4.58 o
  -7  -6   4       23.84       25.81      2.13 o
  -6  -6   4        3.05        5.27      1.34 o
  -5  -6   4        4.23        4.90      0.87 o
  -4  -6   4      309.77      287.09      6.88 o
  -3  -6   4      110.51      108.00      2.27 o
  -2  -6   4       63.59       59.51      2.52 o
  -1  -6   4       78.77       74.34      1.39 o
   0  -6   4        5.05        3.13      0.21 o
   1  -6   4       31.46       32.43      0.87 o
   2  -6   4        0.45        0.41      0.46 o
   3  -6   4        6.23        7.10      0.60 o
   4  -6   4       30.21       28.32      1.30 o
   5  -6   4        0.28       -0.34      0.97 o
   6  -6   4       10.06        8.22      1.04 o
   7  -6   4        0.01        1.27      1.35 o
  -7  -5   4        7.96        8.62      1.49 o
  -6  -5   4       12.35       13.58      1.21 o
  -5  -5   4       29.11       31.84      1.27 o
  -4  -5   4        7.93        6.05      0.61 o
  -3  -5   4      145.27      148.38      2.68 o
  -2  -5   4        0.00        0.39      0.23 o
  -1  -5   4       26.74       25.24      0.59 o
   0  -5   4       13.75       14.85      0.40 o
   1  -5   4       72.91       82.16      1.35 o
   2  -5   4       36.61       35.67      1.02 o
   3  -5   4      791.07      815.26     13.52 o
   4  -5   4        5.20        5.41      0.57 o
   5  -5   4        3.37        3.67      1.37 o
   6  -5   4        1.13        0.47      1.48 o
   7  -5   4        0.00       -0.20      2.44 o
  -7  -4   4        0.12        0.24      1.28 o
  -6  -4   4       13.17       16.48      1.29 o
  -5  -4   4       49.33       46.32      1.43 o
  -4  -4   4     1388.03     1323.82     18.48 o
  -3  -4   4       74.87       63.79      2.33 o
  -2  -4   4        0.25        0.47      0.22 o
  -1  -4   4       26.04       28.62      0.64 o
   0  -4   4      685.44      717.06     10.15 o
   1  -4   4        8.09        8.84      0.33 o
   2  -4   4      449.38      443.02      6.09 o
   3  -4   4      128.16      134.94      3.83 o
   4  -4   4        2.06        0.03      0.50 o
   5  -4   4       25.79       26.23      1.16 o
   6  -4   4       95.04      101.17      2.48 o
   7  -4   4      105.58      116.16      3.62 o
   8  -4   4        1.12        2.02      2.09 o
  -7  -3   4       14.23       14.58      1.55 o
  -6  -3   4        5.91        5.66      1.09 o
  -5  -3   4      235.75      230.37      4.66 o
  -4  -3   4      222.76      227.65      3.76 o
  -3  -3   4       28.38       28.54      1.35 o
  -2  -3   4      187.18      219.40      3.24 o
  -1  -3   4      667.85      731.00     10.13 o
   0  -3   4      455.13      475.65      7.13 o
   1  -3   4       36.32       46.90      0.80 o
   2  -3   4       47.33       49.80      0.94 o
   3  -3   4        1.99        2.51      0.21 o
   4  -3   4      362.98      358.35      5.69 o
   5  -3   4        6.85        7.14      0.67 o
   6  -3   4       40.11       42.12      1.39 o
   7  -3   4        3.06        3.33      1.12 o
   8  -3   4       10.05        6.80      1.55 o
  -7  -2   4       19.54       20.86      2.03 o
  -6  -2   4      119.83      118.13      3.11 o
  -5  -2   4       91.79       87.38      1.87 o
  -4  -2   4        1.53        1.94      0.41 o
  -3  -2   4      132.04      127.40      2.30 o
  -2  -2   4       49.85       46.75      0.96 o
  -1  -2   4     1792.85     1813.67     29.77 o
   0  -2   4      261.33      296.71      8.02 o
   1  -2   4        6.17        3.51      0.22 o
   2  -2   4      948.26      964.70     12.89 o
   3  -2   4       66.42       77.42      3.83 o
   4  -2   4      291.83      279.39      4.50 o
   5  -2   4       91.18       89.63      2.40 o
   6  -2   4        4.33        4.94      0.73 o
   7  -2   4       83.01       86.00      2.29 o
   8  -2   4        1.43        1.06      1.14 o
  -7  -1   4        1.57        1.21      1.05 o
  -6  -1   4        0.70        0.40      1.03 o
  -5  -1   4       20.88       13.90      1.15 o
  -4  -1   4        5.71        4.81      0.98 o
  -3  -1   4        8.81       12.74      0.55 o
  -2  -1   4        0.06        2.47      1.13 o
  -1  -1   4       71.26       62.21      2.28 o
   0  -1   4        3.93        5.65      0.48 o
   1  -1   4     3357.09     3320.50     78.79 o
   2  -1   4      167.71      179.21      3.65 o
   3  -1   4       55.80       48.95      2.34 o
   4  -1   4        2.46        2.64      0.55 o
   5  -1   4      157.94      161.55      3.02 o
   6  -1   4      158.17      160.59      3.13 o
   7  -1   4       30.82       30.89      1.35 o
   8  -1   4       40.95       43.00      2.01 o
  -8   0   4       25.90       27.78      3.95 o
  -7   0   4        1.95        1.38      1.61 o
  -6   0   4       34.93       35.91      1.62 o
  -5   0   4       59.33       60.79      1.70 o
  -4   0   4       40.43       36.72      2.10 o
  -3   0   4      108.12      103.21      5.73 o
  -2   0   4      356.92      365.75      6.16 o
  -1   0   4      707.75      675.03      9.50 o
   0   0   4      574.11      585.60      8.64 o
   1   0   4      193.72      223.11      2.94 o
   2   0   4      338.96      368.37      5.35 o
   3   0   4        6.22        8.33      0.34 o
   4   0   4       85.87       88.78      2.27 o
   5   0   4       45.49       47.15      1.23 o
   6   0   4      173.95      175.56      3.39 o
   7   0   4       21.57       21.94      1.11 o
   8   0   4       69.34       69.09      2.75 o
  -8   1   4        0.02       -1.73      2.07 o
  -7   1   4       22.57       21.68      1.57 o
  -6   1   4        9.78       10.02      1.43 o
  -5   1   4        0.01        1.04      0.63 o
  -4   1   4       14.12       15.82      0.97 o
  -3   1   4        8.87       17.81      3.66 o
  -2   1   4       11.63        9.64      0.49 o
  -1   1   4      409.87      393.09     18.12 o
   0   1   4       39.06       27.70      0.47 o
   1   1   4      608.32      621.81      7.95 o
   2   1   4      180.82      190.18      2.48 o
   3   1   4      113.54      112.88      1.67 o
   4   1   4       20.70       16.77      0.52 o
   5   1   4       89.71       89.78      1.86 o
   6   1   4       15.95       14.95      0.77 o
   7   1   4      100.11      107.59      2.51 o
   8   1   4       49.54       45.21      3.48 o
  -8   2   4       60.35       46.80      8.44 o
  -7   2   4       43.04       48.30      3.13 o
  -6   2   4        7.72        7.39      0.87 o
  -5   2   4       41.52       44.62      1.55 o
  -4   2   4      271.18      228.01      5.00 o
  -3   2   4       20.70       21.41      0.96 o
  -2   2   4      307.35      266.89      4.90 o
  -1   2   4      577.19      589.75     12.25 o
   0   2   4     3486.59     3621.74     83.04 o
   1   2   4     1019.80     1068.83     22.57 o
   2   2   4      270.97      273.40      3.26 o
   3   2   4       43.18       46.82      1.00 o
   4   2   4       91.13       97.47      2.37 o
   5   2   4       53.13       56.92      1.17 o
   6   2   4        8.32        8.69      0.72 o
   7   2   4       32.95       33.54      1.55 o
   8   2   4        0.06        1.38      1.35 o
  -7   3   4      206.50      230.44     15.34 o
  -6   3   4      121.17      130.36      3.16 o
  -5   3   4       79.51       83.83      2.37 o
  -4   3   4       55.00       49.58      4.82 o
  -3   3   4        1.10        3.11      1.47 o
  -2   3   4       20.03       21.23      0.87 o
  -1   3   4       31.50       33.03      1.10 o
   0   3   4      199.13      194.18      3.81 o
   1   3   4        1.19        1.93      0.31 o
   2   3   4       96.57       94.40      1.26 o
   3   3   4       68.91       90.43      1.56 o
   4   3   4        3.45        3.50      0.32 o
   5   3   4      285.36      278.27      5.29 o
   6   3   4        4.39        5.39      0.68 o
   7   3   4       27.60       28.59      2.02 o
   8   3   4        0.55        1.61      2.66 o
  -7   4   4        7.58       10.13      1.64 o
  -6   4   4        1.15        0.37      1.39 o
  -5   4   4        4.13        3.71      1.00 o
  -4   4   4       21.41       19.38      1.75 o
  -3   4   4       99.84      106.87      2.38 o
  -2   4   4     4837.72     5260.22    170.35 o
  -1   4   4      605.17      635.41     11.89 o
   0   4   4     1336.05     1327.49     18.79 o
   1   4   4        1.57        1.47      0.20 o
   2   4   4      261.64      263.69      3.37 o
   3   4   4       28.65       22.96      0.49 o
   4   4   4       43.13       45.02      0.94 o
   5   4   4       82.64       71.20      1.49 o
   6   4   4       24.57       19.52      0.95 o
   7   4   4        0.93        0.48      1.23 o
   8   4   4        0.01        0.03      1.23 o
  -7   5   4        1.36        1.81      1.53 o
  -6   5   4       15.29       16.71      1.26 o
  -5   5   4        3.30        2.11      1.05 o
  -4   5   4        5.19        3.80      0.46 o
  -3   5   4      115.85      101.56      1.94 o
  -2   5   4        2.67        2.94      0.83 o
  -1   5   4       58.44       55.55      1.02 o
   0   5   4       72.41       74.29      1.48 o
   1   5   4      245.46      267.63      4.16 o
   2   5   4      669.66      734.37      8.70 o
   3   5   4      100.13       90.95      1.39 o
   4   5   4       23.76       29.36      1.27 o
   5   5   4      140.87      136.60      2.42 o
   6   5   4      148.20      137.29      3.27 o
   7   5   4        0.58        1.48      2.09 o
   8   5   4        6.02        6.94      1.15 o
  -7   6   4        4.84        3.25      3.25 o
  -6   6   4      208.82      231.26      6.34 o
  -5   6   4       63.87       64.59      2.23 o
  -4   6   4       10.53       12.17      1.33 o
  -3   6   4        1.61        0.19      0.37 o
  -2   6   4      129.68      122.21      2.23 o
  -1   6   4       18.80       17.69      0.46 o
   0   6   4      215.23      219.69      5.18 o
   1   6   4      300.45      301.19      6.07 o
   2   6   4       14.31       16.53      0.38 o
   3   6   4       22.80        9.09      0.32 o
   4   6   4      550.75      486.58      6.59 o
   5   6   4        7.92        5.40      0.60 o
   6   6   4        2.82        3.49      1.70 o
   7   6   4        6.73        6.14      1.04 o
   8   6   4        1.14       -1.19      1.19 o
  -7   7   4        0.49        1.41      2.14 o
  -6   7   4       35.84       40.22      2.31 o
  -5   7   4       29.47       28.38      1.36 o
  -4   7   4        0.58        0.87      0.73 o
  -3   7   4      391.34      385.80      7.06 o
  -2   7   4       15.19       16.28      1.95 o
  -1   7   4      131.80      127.15      1.97 o
   0   7   4      142.37      132.82      1.97 o
   1   7   4       61.11       63.33      2.78 o
   2   7   4       27.89       28.34      1.28 o
   3   7   4      112.17      100.43      1.92 o
   4   7   4        7.81        4.95      0.51 o
   5   7   4        1.71        1.28      0.58 o
   6   7   4       22.53       20.36      1.76 o
   7   7   4       57.66       62.12      6.87 o
   8   7   4      203.72      202.65      5.94 o
  -6   8   4        4.26        3.55      1.69 o
  -5   8   4        0.26        0.09      1.09 o
  -4   8   4        3.34        3.85      0.76 o
  -3   8   4        4.75        4.95      1.10 o
  -2   8   4       51.22       50.66      1.21 o
  -1   8   4       24.15       24.47      0.69 o
   0   8   4       27.01       24.17      0.62 o
   1   8   4     1059.01     1025.11     19.45 o
   2   8   4       23.76       23.60      0.84 o
   3   8   4        2.64        2.74      0.26 o
   4   8   4       45.64       47.01      1.24 o
   5   8   4       15.99       15.33      0.74 o
   6   8   4        6.62        6.80      0.87 o
   7   8   4       28.21       25.43      1.65 o
  -6   9   4       43.13       52.26      2.88 o
  -5   9   4       11.92       17.09      1.78 o
  -4   9   4        0.11       -0.04      1.31 o
  -3   9   4        0.08       -0.71      0.80 o
  -2   9   4      405.83      403.63     14.39 o
  -1   9   4      151.30      155.21      3.30 o
   0   9   4      145.42      146.50      2.66 o
   1   9   4       43.88       41.31      1.33 o
   2   9   4       41.47       40.47      1.81 o
   3   9   4       50.33       47.70      3.10 o
   4   9   4      190.00      181.02      9.22 o
   5   9   4      115.17      126.26      3.08 o
   6   9   4        0.45        0.38      1.23 o
   7   9   4       24.31       20.17      2.68 o
  -5  10   4        0.12       -1.17      1.34 o
  -4  10   4        7.83       10.70      1.38 o
  -3  10   4       35.44       35.89      1.79 o
  -2  10   4       96.67       94.71      5.69 o
  -1  10   4        2.08        2.35      0.47 o
   0  10   4        6.18        6.48      0.72 o
   1  10   4      390.54      375.11      7.37 o
   2  10   4      353.69      339.90      6.91 o
   3  10   4       10.00        8.16      0.93 o
   4  10   4       12.97       11.82      0.74 o
   5  10   4       10.41        6.58      1.02 o
   6  10   4       15.34       13.48      2.00 o
   7  10   4        0.15        1.84      2.05 o
  -5  11   4       56.53       54.43      8.33 o
  -4  11   4       14.20       14.37      1.42 o
  -3  11   4       23.12       20.80      2.09 o
  -2  11   4       50.89       53.19      2.42 o
  -1  11   4       88.14       90.77      4.07 o
   0  11   4      176.70      177.47      7.28 o
   1  11   4       56.02       54.98      1.58 o
   2  11   4      204.76      198.06      3.72 o
   3  11   4       18.66       16.13      0.99 o
   4  11   4       10.76       12.75      1.50 o
   5  11   4        0.90        1.64      1.04 o
   6  11   4        0.38       -1.12      2.49 o
  -5  12   4        2.19        2.45      2.33 o
  -4  12   4        7.09        8.38      3.44 o
  -3  12   4        8.62        8.44      0.96 o
  -2  12   4        2.82        4.75      1.63 o
  -1  12   4       30.20       32.25      2.22 o
   0  12   4      341.61      342.79      8.56 o
   1  12   4       20.17       17.08      1.01 o
   2  12   4       81.23       85.00      2.46 o
   3  12   4        0.07        0.00      0.84 o
   4  12   4       18.30       23.54      1.72 o
   5  12   4      135.99      143.18      4.56 o
   6  12   4        5.76        4.43      2.14 o
  -4  13   4        1.67        0.56      1.73 o
  -3  13   4       15.15       15.91      3.14 o
  -2  13   4        1.86        2.45      1.69 o
  -1  13   4        4.83        5.78      2.76 o
   0  13   4       37.14       33.61      2.11 o
   1  13   4        6.74        5.49      1.43 o
   2  13   4       63.62       62.09      3.12 o
   3  13   4       29.83       30.66      1.97 o
   4  13   4       43.54       49.75      2.41 o
   5  13   4       17.44       17.79      1.98 o
  -3  14   4        2.92       -2.45      2.90 o
  -2  14   4        0.21        2.57      2.93 o
  -1  14   4        5.44        4.63      1.72 o
   0  14   4        2.05        1.62      2.78 o
   1  14   4       25.67       28.60      2.83 o
   2  14   4       10.06       12.65      1.52 o
   3  14   4       12.81       12.75      1.54 o
   4  14   4        3.13        3.55      1.41 o
  -1  15   4       27.30       27.58      3.07 o
   0  15   4        5.41        3.52      1.76 o
   1  15   4       31.73       30.00      3.54 o
   2  15   4        3.52        0.52      3.10 o
   3  15   4       12.15       12.17      2.17 o
   0  16   4        0.14        0.60      3.00 o
   1  16   4        2.30        2.89      3.08 o
  -3 -13   5       14.88       13.58      2.48 o
  -2 -13   5        6.87        6.51      1.71 o
  -1 -13   5        0.01       -1.96      2.01 o
   0 -13   5       35.28       32.15      3.17 o
   1 -13   5       25.23       22.63      3.08 o
   2 -13   5        4.02        3.55      3.23 o
  -4 -12   5        1.57        1.69      2.74 o
  -3 -12   5        3.95        6.85      1.39 o
  -2 -12   5        0.20        1.63      1.21 o
  -1 -12   5       13.22       13.86      2.17 o
   0 -12   5       27.42       26.79      2.76 o
   1 -12   5        2.38        0.49      2.66 o
   2 -12   5        6.80       10.79      2.96 o
   3 -12   5        8.61        8.29      2.67 o
   4 -12   5       14.31       12.04      2.16 o
  -4 -11   5        0.05        1.84      2.57 o
  -3 -11   5        1.83        2.37      1.78 o
  -2 -11   5        4.60        3.52      1.05 o
  -1 -11   5       10.29        9.38      2.54 o
   0 -11   5        1.55        4.51      2.21 o
   1 -11   5        2.80        6.96      2.58 o
   2 -11   5       16.39       13.24      2.57 o
   3 -11   5       19.93       23.19      2.78 o
   4 -11   5        0.11        0.82      1.32 o
   5 -11   5       11.37       10.06      2.33 o
  -5 -10   5       20.59       24.10      3.36 o
  -4 -10   5       30.82       30.10      3.20 o
  -3 -10   5      106.98      113.73      5.28 o
  -2 -10   5       57.64       62.67      3.52 o
  -1 -10   5       18.40       19.96      1.76 o
   0 -10   5        6.22        4.38      1.46 o
   1 -10   5        4.29        4.30      0.70 o
   2 -10   5       96.79       95.99      9.11 o
   3 -10   5       14.75       17.09      1.32 o
   4 -10   5        1.17        1.13      1.24 o
   5 -10   5        1.14        0.89      1.86 o
  -6  -9   5        7.15        8.89      2.27 o
  -5  -9   5      141.45      174.15      7.70 o
  -4  -9   5      204.91      225.04      8.38 o
  -3  -9   5        0.17       -0.12      1.37 o
  -2  -9   5        0.69        3.07      1.20 o
  -1  -9   5       98.73      100.61      3.05 o
   0  -9   5      295.04      261.27     10.24 o
   1  -9   5       64.86       55.75      1.82 o
   2  -9   5       14.46       12.89      1.20 o
   3  -9   5        0.65        0.38      1.09 o
   4  -9   5       36.47       36.10      1.91 o
   5  -9   5        0.21        0.68      1.26 o
   6  -9   5       14.97       10.98      2.12 o
  -6  -8   5       10.64       13.11      2.43 o
  -5  -8   5        2.49        2.26      0.93 o
  -4  -8   5       33.58       31.08      1.42 o
  -3  -8   5       23.64       22.63      1.15 o
  -2  -8   5        9.55        5.36      0.62 o
  -1  -8   5       18.61       24.48      1.01 o
   0  -8   5        0.02       -0.18      1.37 o
   1  -8   5       71.85       74.54      2.04 o
   2  -8   5        0.68       -0.45      0.62 o
   3  -8   5      252.66      241.70      6.41 o
   4  -8   5      217.38      219.38     15.82 o
   5  -8   5        1.14        1.78      1.57 o
   6  -8   5       12.65       10.98      1.50 o
  -7  -7   5       22.06       15.61      2.36 o
  -6  -7   5       15.97       14.58      1.31 o
  -5  -7   5       17.36       19.83      1.52 o
  -4  -7   5       19.60       19.15      1.22 o
  -3  -7   5      116.38      116.75      3.15 o
  -2  -7   5        2.85        1.61      0.48 o
  -1  -7   5      276.67      247.82      8.60 o
   0  -7   5       21.87       24.31      1.56 o
   1  -7   5      138.72      137.36      2.79 o
   2  -7   5      391.38      380.51      6.67 o
   3  -7   5       66.45       62.20      1.68 o
   4  -7   5       15.06       13.57      0.90 o
   5  -7   5       16.88       14.35      1.12 o
   6  -7   5        0.54       -0.70      2.88 o
   7  -7   5       56.53       47.02      4.09 o
  -7  -6   5        0.03       -1.25      1.25 o
  -6  -6   5       12.71       11.86      1.31 o
  -5  -6   5       32.53       33.61      1.62 o
  -4  -6   5       45.83       40.40      1.77 o
  -3  -6   5       71.40       64.91      1.94 o
  -2  -6   5       22.35       21.78      0.78 o
  -1  -6   5      552.51      544.12     11.81 o
   0  -6   5      578.47      621.43      8.73 o
   1  -6   5       21.12       21.02      0.78 o
   2  -6   5      101.79      100.29      2.22 o
   3  -6   5       70.58       75.79      1.80 o
   4  -6   5       27.49       27.68      1.27 o
   5  -6   5       85.50       84.17      4.22 o
   6  -6   5       23.41       23.91      2.41 o
   7  -6   5       17.81       17.97      2.10 o
  -7  -5   5        6.81        8.48      1.44 o
  -6  -5   5        0.60        0.00      0.40 o
  -5  -5   5        0.51        0.64      0.88 o
  -4  -5   5       20.54       18.17      1.13 o
  -3  -5   5      373.30      383.34      6.46 o
  -2  -5   5       26.79       24.39      0.69 o
  -1  -5   5       19.86       28.12      0.72 o
   0  -5   5        0.27        0.05      0.32 o
   1  -5   5        0.15       -0.19      0.44 o
   2  -5   5      181.71      190.90      3.66 o
   3  -5   5        2.79        4.73      0.69 o
   4  -5   5       22.04       21.91      0.92 o
   5  -5   5        0.21        0.38      0.59 o
   6  -5   5      131.85      146.54      3.80 o
   7  -5   5        3.78        3.09      1.15 o
  -7  -4   5        0.10        0.08      1.30 o
  -6  -4   5       48.30       54.05      2.33 o
  -5  -4   5       10.76       11.26      1.24 o
  -4  -4   5      537.16      519.13      8.68 o
  -3  -4   5      102.57       96.27      3.32 o
  -2  -4   5       12.95       12.39      1.23 o
  -1  -4   5      245.94      240.85      3.61 o
   0  -4   5       57.28       71.24      1.34 o
   1  -4   5       97.58       99.81      1.57 o
   2  -4   5      321.50      328.11      4.96 o
   3  -4   5      122.43      122.00      2.23 o
   4  -4   5       97.36       93.06      1.90 o
   5  -4   5       45.02       46.16      1.40 o
   6  -4   5       27.60       28.19      2.01 o
   7  -4   5        0.04       -0.41      1.35 o
  -7  -3   5        0.56        0.80      1.56 o
  -6  -3   5       72.37       74.32      2.62 o
  -5  -3   5       79.23       68.92      2.01 o
  -4  -3   5      202.58      196.36      5.90 o
  -3  -3   5      112.09      109.70      2.29 o
  -2  -3   5       16.83       13.64      1.31 o
  -1  -3   5      271.15      310.43      4.64 o
   0  -3   5      677.38      746.38     10.49 o
   1  -3   5      769.18      800.44     11.59 o
   2  -3   5      190.29      202.92      3.97 o
   3  -3   5        0.00        0.22      0.22 o
   4  -3   5       10.27        8.52      0.75 o
   5  -3   5        7.99        6.63      0.65 o
   6  -3   5        0.52       -0.79      0.79 o
   7  -3   5       38.31       37.17      1.44 o
   8  -3   5       27.94       29.80      3.56 o
  -7  -2   5       22.82       20.45      1.78 o
  -6  -2   5       75.15       76.14      2.51 o
  -5  -2   5      271.39      272.97      6.43 o
  -4  -2   5        1.41        0.91      0.48 o
  -3  -2   5        0.01        0.45      0.51 o
  -2  -2   5      704.73      688.72     27.48 o
  -1  -2   5      406.90      434.24      5.73 o
   0  -2   5        8.70        9.73      0.62 o
   1  -2   5        7.34       16.65      1.79 o
   2  -2   5     1173.85     1253.54     16.62 o
   3  -2   5      275.39      301.87      4.68 o
   4  -2   5      531.59      521.20      7.80 o
   5  -2   5      143.63      136.06      3.11 o
   6  -2   5        5.46        3.96      0.73 o
   7  -2   5       38.72       44.47      2.86 o
   8  -2   5        7.30        6.91      1.77 o
  -7  -1   5       33.56       34.14      4.33 o
  -6  -1   5       72.47       70.46      4.16 o
  -5  -1   5        1.90        0.74      0.60 o
  -4  -1   5        3.26        3.30      0.93 o
  -3  -1   5      380.88      381.06      6.51 o
  -2  -1   5      268.59      265.56      5.62 o
  -1  -1   5       23.65       30.01      0.70 o
   0  -1   5      269.35      264.07      3.59 o
   1  -1   5      264.47      313.31     11.55 o
   2  -1   5      617.58      698.01      9.75 o
   3  -1   5       77.74       86.58      1.59 o
   4  -1   5      357.13      348.90      5.37 o
   5  -1   5       28.51       29.72      1.28 o
   6  -1   5      379.64      388.78      6.64 o
   7  -1   5        0.06       -0.30      1.08 o
   8  -1   5       23.00       23.77      1.92 o
  -7   0   5       48.64       49.56      5.11 o
  -6   0   5       15.36       16.79      1.90 o
  -5   0   5      135.34      135.73      3.17 o
  -4   0   5        0.16        0.95      0.58 o
  -3   0   5       10.35       10.34      1.41 o
  -2   0   5      177.81      173.74      3.14 o
  -1   0   5      642.36      614.71     13.01 o
   0   0   5      316.56      340.38      8.91 o
   1   0   5      233.97      241.93      7.52 o
   2   0   5      159.97      155.72      2.58 o
   3   0   5        7.44        9.28      0.42 o
   4   0   5      414.42      421.41     10.15 o
   5   0   5      377.76      374.00      5.99 o
   6   0   5      153.93      155.31      6.95 o
   7   0   5       13.02       12.74      1.00 o
   8   0   5        0.18        0.60      1.39 o
  -7   1   5      211.93      229.34      7.65 o
  -6   1   5        3.27        2.54      1.05 o
  -5   1   5        0.71       -0.49      0.61 o
  -4   1   5        8.29       10.65      0.75 o
  -3   1   5      235.31      210.18      4.15 o
  -2   1   5        8.59        7.93      0.50 o
  -1   1   5       62.26       53.53      1.15 o
   0   1   5      113.57      122.31      3.86 o
   1   1   5       17.57       17.04      0.48 o
   2   1   5        4.08        4.45      0.40 o
   3   1   5       55.36       53.00      0.88 o
   4   1   5       56.30       52.14      2.32 o
   5   1   5        1.24        0.36      0.44 o
   6   1   5       64.85       65.82      1.67 o
   7   1   5        0.50        0.17      1.12 o
   8   1   5       34.22       28.85      1.77 o
  -7   2   5       50.48       49.89      2.36 o
  -6   2   5        5.83        4.59      1.57 o
  -5   2   5       92.35       91.93      2.81 o
  -4   2   5      201.79      164.93      3.38 o
  -3   2   5        0.02       -0.45      0.45 o
  -2   2   5      167.28      160.48      3.07 o
  -1   2   5      621.07      594.92      9.87 o
   0   2   5      303.95      337.44     14.79 o
   1   2   5     1320.83     1422.59     20.91 o
   2   2   5       81.40       86.05      2.83 o
   3   2   5       50.15       68.89      1.08 o
   4   2   5      180.04      177.76      2.72 o
   5   2   5      117.79      116.04      2.39 o
   6   2   5        0.72        1.74      0.69 o
   7   2   5       24.95       22.90      1.30 o
   8   2   5        6.18        6.30      1.88 o
  -7   3   5        5.29        5.13      1.14 o
  -6   3   5       13.65       15.35      1.13 o
  -5   3   5       30.66       29.52      1.18 o
  -4   3   5        1.98        1.33      0.77 o
  -3   3   5      122.42      105.16      2.43 o
  -2   3   5       21.93       22.63      0.74 o
  -1   3   5        2.08        1.14      0.28 o
   0   3   5      502.21      563.87     14.36 o
   1   3   5        0.25        0.22      0.10 o
   2   3   5       51.06       60.84      0.87 o
   3   3   5       40.89       43.14      1.33 o
   4   3   5        0.19        0.09      0.25 o
   5   3   5      360.14      356.33      5.18 o
   6   3   5        0.22        0.08      0.56 o
   7   3   5        0.39       -0.43      0.77 o
   8   3   5       21.35       22.41      1.68 o
  -7   4   5       11.31       11.90      1.31 o
  -6   4   5      108.40      115.73      3.57 o
  -5   4   5       22.72       22.20      1.10 o
  -4   4   5       28.62       30.35      1.19 o
  -3   4   5       69.67       64.33      1.69 o
  -2   4   5     3594.34     3967.37    129.13 o
  -1   4   5     2043.78     2114.01     31.53 o
   0   4   5      457.05      500.44      5.62 o
   1   4   5      230.20      239.76      5.91 o
   2   4   5       96.80      103.87      1.81 o
   3   4   5       86.30       69.39      1.01 o
   4   4   5      155.33      148.34      2.33 o
   5   4   5        6.83        5.25      0.94 o
   6   4   5       43.22       41.60      1.68 o
   7   4   5        0.72        0.48      0.77 o
   8   4   5       33.62       36.76      2.65 o
  -7   5   5       32.76       29.04      2.02 o
  -6   5   5      120.22      123.60      3.31 o
  -5   5   5       47.35       45.99      1.59 o
  -4   5   5        0.08        1.04      0.49 o
  -3   5   5      630.71      609.84      9.29 o
  -2   5   5        6.68        7.67      0.43 o
  -1   5   5        4.59        5.81      0.77 o
   0   5   5      638.55      647.43     12.47 o
   1   5   5      708.07      754.78      8.82 o
   2   5   5      743.08      806.76      8.91 o
   3   5   5       20.67       18.35      0.42 o
   4   5   5       55.61       58.84      1.12 o
   5   5   5      133.68      123.12      2.13 o
   6   5   5        5.11        3.24      1.10 o
   7   5   5        4.59        5.80      1.10 o
   8   5   5       14.54       13.98      1.37 o
  -7   6   5        0.59       -0.77      2.13 o
  -6   6   5       29.60       31.40      1.45 o
  -5   6   5        0.04       -0.35      0.80 o
  -4   6   5       43.01       45.94      1.54 o
  -3   6   5     1238.22     1244.29     21.36 o
  -2   6   5      110.10       95.74      1.84 o
  -1   6   5       66.61       66.12      1.19 o
   0   6   5       16.86       16.65      0.43 o
   1   6   5      168.35      171.73      2.24 o
   2   6   5       57.02       62.76      1.56 o
   3   6   5       34.61       37.07      0.72 o
   4   6   5      657.71      570.86     10.77 o
   5   6   5       53.12       38.36      1.11 o
   6   6   5        2.56        2.79      0.98 o
   7   6   5        6.06        7.72      1.06 o
   8   6   5       18.08       16.13      2.71 o
  -6   7   5        0.00       -0.17      1.27 o
  -5   7   5       25.70       26.40      1.43 o
  -4   7   5        2.90        3.29      1.13 o
  -3   7   5       90.10       92.47      3.35 o
  -2   7   5       56.61       52.07      1.17 o
  -1   7   5       20.52       18.67      0.90 o
   0   7   5        0.12        0.15      0.38 o
   1   7   5       97.96       84.96      1.36 o
   2   7   5       86.19       86.24      1.94 o
   3   7   5        1.34        2.10      0.26 o
   4   7   5      352.75      336.61      5.87 o
   5   7   5        3.49        2.29      0.48 o
   6   7   5        9.81        9.19      1.51 o
   7   7   5       69.85       80.02      3.09 o
   8   7   5      168.08      165.97      5.03 o
  -6   8   5       22.65       25.14      1.95 o
  -5   8   5       24.14       27.58      1.33 o
  -4   8   5        4.50        4.09      1.57 o
  -3   8   5        5.31        4.16      0.98 o
  -2   8   5       41.85       38.10      0.97 o
  -1   8   5        0.91        0.44      0.37 o
   0   8   5      103.31       98.46      2.71 o
   1   8   5      136.72      129.01      4.18 o
   2   8   5       54.53       48.07      2.15 o
   3   8   5      281.50      254.90      3.99 o
   4   8   5        1.61        2.89      0.40 o
   5   8   5        2.99        2.46      0.57 o
   6   8   5       31.44       34.04      1.24 o
   7   8   5        2.17        2.93      1.19 o
  -6   9   5       10.48        8.87      1.79 o
  -5   9   5       30.11       38.13      2.32 o
  -4   9   5        8.74        6.74      1.04 o
  -3   9   5       25.10       28.28      1.79 o
  -2   9   5      172.26      168.93      3.61 o
  -1   9   5       34.52       35.21      1.78 o
   0   9   5       90.06       89.00      3.76 o
   1   9   5        9.89        7.88      0.65 o
   2   9   5        1.14        1.18      0.64 o
   3   9   5        4.69        3.90      0.52 o
   4   9   5       22.51       20.38      1.39 o
   5   9   5       11.31        9.83      0.73 o
   6   9   5       12.41       14.32      1.78 o
   7   9   5       50.99       50.92      2.74 o
  -5  10   5       43.79       43.42      3.42 o
  -4  10   5        0.04       -1.00      1.10 o
  -3  10   5       38.56       38.57      1.68 o
  -2  10   5       14.36       17.05      2.62 o
  -1  10   5       19.76       18.66      0.82 o
   0  10   5       39.63       38.84      1.12 o
   1  10   5        9.95        9.00      0.70 o
   2  10   5      267.09      258.37      7.35 o
   3  10   5        0.39        1.03      0.42 o
   4  10   5        1.39        0.90      0.74 o
   5  10   5      125.99      124.80      3.24 o
   6  10   5       35.49       32.80      2.12 o
   7  10   5        1.60        1.64      1.85 o
  -5  11   5        0.32        1.25      1.51 o
  -4  11   5       13.21       15.66      1.52 o
  -3  11   5       39.77       36.05      1.86 o
  -2  11   5       66.54       67.28      2.63 o
  -1  11   5        9.27        7.92      0.71 o
   0  11   5      162.33      156.52      4.43 o
   1  11   5      130.83      121.87      5.42 o
   2  11   5      441.06      427.42      7.70 o
   3  11   5        2.12        1.70      0.89 o
   4  11   5       81.70       84.97      2.36 o
   5  11   5       13.72       14.39      1.49 o
   6  11   5       13.83       11.73      2.00 o
  -5  12   5        2.05       -0.60      1.40 o
  -4  12   5        4.07        2.80      1.40 o
  -3  12   5        8.52       10.67      1.38 o
  -2  12   5        1.69        2.33      1.01 o
  -1  12   5      117.40      119.26      3.77 o
   0  12   5      228.46      249.52      7.01 o
   1  12   5      289.76      282.92      6.08 o
   2  12   5       64.35       62.06      1.66 o
   3  12   5        1.69        2.78      1.64 o
   4  12   5       49.46       57.84      2.41 o
   5  12   5       43.00       43.35      2.42 o
   6  12   5        0.33       -0.32      1.24 o
  -4  13   5       20.93       11.78      2.09 o
  -3  13   5       15.54       10.96      1.80 o
  -2  13   5        2.20        6.12      2.45 o
  -1  13   5        7.27        6.85      1.92 o
   0  13   5        2.76        1.58      1.14 o
   1  13   5        1.01        1.69      0.93 o
   2  13   5        0.22       -0.44      0.81 o
   3  13   5       15.09       15.32      1.39 o
   4  13   5       12.91       15.81      1.51 o
   5  13   5        0.44       -0.64      1.60 o
  -3  14   5       20.35       14.10      2.95 o
  -2  14   5        2.63        3.18      1.97 o
  -1  14   5      101.68      104.97      5.13 o
   0  14   5        0.08        0.63      1.69 o
   1  14   5        7.86        8.61      1.42 o
   2  14   5        8.23       10.46      2.54 o
   3  14   5       31.41       36.54      2.22 o
   4  14   5        8.28        8.48      2.07 o
   5  14   5        0.94       -1.41      1.93 o
  -1  15   5       53.19       56.41      4.86 o
   0  15   5        3.77        3.93      1.58 o
   1  15   5        5.67        4.57      1.56 o
   2  15   5        0.30        0.32      1.92 o
   3  15   5       35.34       33.32      2.42 o
   0  16   5        5.92        7.47      2.29 o
   1  16   5        0.00        0.72      2.00 o
  -2 -13   6        5.21        2.52      1.51 o
  -1 -13   6        2.88        1.16      2.88 o
   0 -13   6       34.39       40.71      4.21 o
   1 -13   6        8.54       12.12      3.35 o
  -3 -12   6        0.72        0.44      2.66 o
  -2 -12   6       63.63       68.34      3.15 o
  -1 -12   6        0.00        0.60      2.73 o
   0 -12   6        2.93        6.15      2.14 o
   1 -12   6       12.43       11.30      2.26 o
   2 -12   6        0.02       -0.64      1.97 o
   3 -12   6       48.78       58.91      5.06 o
  -4 -11   6       22.70       23.12      2.80 o
  -3 -11   6        4.74        3.02      2.49 o
  -2 -11   6       12.36       14.63      1.94 o
  -1 -11   6       27.96       29.11      2.97 o
   0 -11   6        7.56        6.31      2.01 o
   1 -11   6        3.83        2.93      1.61 o
   2 -11   6       18.49       22.76      1.78 o
   3 -11   6        0.45        0.57      1.61 o
   4 -11   6        0.48        1.28      1.36 o
  -5 -10   6        2.71        4.38      2.26 o
  -4 -10   6       62.06       66.03      3.92 o
  -3 -10   6       37.43       45.04      3.49 o
  -2 -10   6       65.97       79.55      4.18 o
  -1 -10   6        1.76        2.50      1.15 o
   0 -10   6        4.55        3.67      2.02 o
   1 -10   6       12.89       12.63      1.48 o
   2 -10   6        0.39        0.48      0.69 o
   3 -10   6        7.98       11.33      2.32 o
   4 -10   6       15.46       16.37      2.50 o
   5 -10   6        3.63        2.10      2.07 o
  -5  -9   6        9.40       12.93      2.14 o
  -4  -9   6       25.38       33.09      2.84 o
  -3  -9   6        2.92        2.06      1.93 o
  -2  -9   6       15.14       14.05      1.57 o
  -1  -9   6      167.96      168.72      4.45 o
   0  -9   6        4.64        1.33      0.60 o
   1  -9   6       48.80       43.16      1.68 o
   2  -9   6        0.69        0.22      1.08 o
   3  -9   6        4.77        3.09      1.22 o
   4  -9   6        1.32        2.06      2.20 o
   5  -9   6        3.24        3.91      2.22 o
   6  -9   6        8.58        6.09      2.50 o
  -6  -8   6        5.86        4.14      2.14 o
  -5  -8   6        4.98        3.69      1.00 o
  -4  -8   6      233.33      273.52      7.14 o
  -3  -8   6        0.15        0.44      0.64 o
  -2  -8   6        3.73        1.29      0.56 o
  -1  -8   6       24.95       30.17      1.15 o
   0  -8   6      148.50      133.12      3.31 o
   1  -8   6       63.02       61.70      1.98 o
   2  -8   6        9.53       10.54      0.88 o
   3  -8   6       18.78       18.02      1.58 o
   4  -8   6       46.90       52.90      2.25 o
   5  -8   6        2.13        1.41      1.21 o
   6  -8   6       45.20       43.42      2.46 o
  -6  -7   6      116.44      118.52      4.83 o
  -5  -7   6        0.13        0.56      1.17 o
  -4  -7   6       22.28       26.20      1.43 o
  -3  -7   6      270.95      272.36      6.49 o
  -2  -7   6       24.75       19.49      1.06 o
  -1  -7   6      600.55      542.38     18.01 o
   0  -7   6       33.69       24.77      1.11 o
   1  -7   6      113.97      105.41      3.08 o
   2  -7   6      207.67      198.84      3.90 o
   3  -7   6      460.82      450.83      9.06 o
   4  -7   6       23.09       23.48      1.21 o
   5  -7   6       15.92       18.56      1.48 o
   6  -7   6       21.15       22.89      2.18 o
   7  -7   6        3.73        9.86      2.35 o
  -7  -6   6        1.34        3.94      2.14 o
  -6  -6   6       56.25       57.46      2.50 o
  -5  -6   6       23.52       22.15      1.37 o
  -4  -6   6       59.91       59.01      2.14 o
  -3  -6   6       20.79       19.49      1.01 o
  -2  -6   6       21.89       26.79      1.18 o
  -1  -6   6      371.76      360.78      6.08 o
   0  -6   6      582.07      600.48      9.49 o
   1  -6   6       40.34       39.37      2.81 o
   2  -6   6      522.79      518.84      8.89 o
   3  -6   6       69.71       70.11      1.89 o
   4  -6   6        7.31        6.17      1.41 o
   5  -6   6      173.91      180.62      4.70 o
   6  -6   6        2.33        0.85      1.33 o
   7  -6   6        5.03        4.84      2.41 o
  -7  -5   6       42.51       36.31      2.14 o
  -6  -5   6        2.84        3.55      1.05 o
  -5  -5   6        0.81        0.97      0.85 o
  -4  -5   6       31.74       33.98      1.48 o
  -3  -5   6       22.80       21.85      1.16 o
  -2  -5   6      151.72      140.58      2.87 o
  -1  -5   6       16.99       20.94      0.64 o
   0  -5   6      163.92      182.36      2.76 o
   1  -5   6       17.39       23.78      0.97 o
   2  -5   6       66.44       70.31      1.47 o
   3  -5   6        4.61        5.11      0.63 o
   4  -5   6      107.39      109.26      2.25 o
   5  -5   6        0.05       -0.80      0.80 o
   6  -5   6       63.71       66.96      2.42 o
   7  -5   6       73.89       72.76      2.84 o
  -7  -4   6        0.35       -0.29      1.21 o
  -6  -4   6        5.63        5.39      1.23 o
  -5  -4   6       29.37       31.80      1.72 o
  -4  -4   6       46.47       44.54      1.30 o
  -3  -4   6      138.75      133.00      2.81 o
  -2  -4   6        3.75        3.71      0.84 o
  -1  -4   6      320.47      335.85      5.08 o
   0  -4   6      221.00      251.30      5.16 o
   1  -4   6       12.91       11.77      0.40 o
   2  -4   6       37.19       43.46      1.09 o
   3  -4   6        0.07       -0.26      0.50 o
   4  -4   6      220.01      224.56      4.09 o
   5  -4   6      230.94      232.19      7.36 o
   6  -4   6       20.50       21.80      1.14 o
   7  -4   6       59.85       59.33      1.90 o
  -7  -3   6        2.73        3.87      1.62 o
  -6  -3   6       23.49       22.15      1.55 o
  -5  -3   6        6.35        7.81      0.99 o
  -4  -3   6       58.29       56.23      1.57 o
  -3  -3   6       74.52       75.83      5.43 o
  -2  -3   6        7.55        7.41      0.75 o
  -1  -3   6        9.79       11.97      1.47 o
   0  -3   6      231.21      275.79      3.83 o
   1  -3   6      857.55      984.98     14.89 o
   2  -3   6       99.51       95.91      1.80 o
   3  -3   6       41.23       38.52      1.22 o
   4  -3   6      166.89      158.28      2.93 o
   5  -3   6       18.26       19.90      0.96 o
   6  -3   6       11.73       11.38      0.92 o
   7  -3   6       14.95       12.90      1.28 o
   8  -3   6       21.56       16.66      2.41 o
  -7  -2   6       19.23       17.90      1.56 o
  -6  -2   6        2.69        1.74      1.14 o
  -5  -2   6      497.24      500.82      9.46 o
  -4  -2   6       40.09       37.90      1.26 o
  -3  -2   6        6.30        4.84      0.50 o
  -2  -2   6       15.50       16.99      0.77 o
  -1  -2   6        0.66        1.64      0.26 o
   0  -2   6       26.10       26.05      1.11 o
   1  -2   6     1347.87     1442.59     19.05 o
   2  -2   6      264.13      295.76      4.48 o
   3  -2   6       18.66       25.66      0.82 o
   4  -2   6       65.17       66.46      1.46 o
   5  -2   6        3.54        2.95      0.61 o
   6  -2   6       62.82       63.32      1.75 o
   7  -2   6        5.30        5.19      1.28 o
   8  -2   6       51.99       45.87      2.35 o
  -7  -1   6       17.92       19.27      1.67 o
  -6  -1   6      140.88      138.41      2.96 o
  -5  -1   6      146.08      153.39      3.52 o
  -4  -1   6       51.28       52.28      2.55 o
  -3  -1   6      127.02      126.70      2.27 o
  -2  -1   6      398.63      415.44     13.17 o
  -1  -1   6      588.40      619.99     15.10 o
   0  -1   6       91.37       86.68      1.50 o
   1  -1   6      358.13      417.42     15.67 o
   2  -1   6       72.30       68.30      1.33 o
   3  -1   6      362.23      361.32      5.55 o
   4  -1   6       33.23       34.25      0.80 o
   5  -1   6      243.33      240.23      4.10 o
   6  -1   6      190.70      191.73      3.85 o
   7  -1   6       99.74      107.07      2.96 o
   8  -1   6       61.00       58.62      2.64 o
  -7   0   6       17.29       14.69      1.58 o
  -6   0   6      111.30      110.28      2.93 o
  -5   0   6        8.89        8.63      0.88 o
  -4   0   6      388.51      345.89      6.35 o
  -3   0   6        9.82        8.96      0.78 o
  -2   0   6      521.23      509.46      8.78 o
  -1   0   6       21.57       25.15      0.68 o
   0   0   6        1.36        0.74      0.17 o
   1   0   6     1814.10     1982.42     29.77 o
   2   0   6      397.63      491.36      7.17 o
   3   0   6       45.35       49.77      1.08 o
   4   0   6       32.23       33.44      0.80 o
   5   0   6      110.09      109.87      2.53 o
   6   0   6        7.42        7.85      0.90 o
   7   0   6       11.11       12.22      1.17 o
   8   0   6       21.47       15.45      1.42 o
  -7   1   6       83.45       93.13      3.32 o
  -6   1   6       30.59       30.52      1.68 o
  -5   1   6        5.21        4.32      0.67 o
  -4   1   6      110.99      105.76      2.43 o
  -3   1   6       13.72       10.71      1.38 o
  -2   1   6       21.58       20.03      0.69 o
  -1   1   6       17.42       17.79      0.85 o
   0   1   6      209.09      203.87      3.14 o
   1   1   6      297.25      321.67      5.20 o
   2   1   6       29.49       35.94      1.29 o
   3   1   6      570.42      568.83      7.18 o
   4   1   6      290.15      287.59      4.29 o
   5   1   6      322.63      316.61     10.28 o
   6   1   6        0.68        0.56      0.69 o
   7   1   6       34.67       38.03      2.51 o
   8   1   6       12.98       14.50      1.69 o
  -7   2   6        1.25       -0.52      2.19 o
  -6   2   6        0.00       -0.83      0.83 o
  -5   2   6       17.07       16.38      1.12 o
  -4   2   6       66.62       73.64      1.97 o
  -3   2   6        0.77       -0.27      0.52 o
  -2   2   6      220.85      203.39      3.77 o
  -1   2   6      146.61      142.53      3.43 o
   0   2   6      954.99      976.69     14.67 o
   1   2   6      249.20      294.51      8.05 o
   2   2   6      107.10      111.93      2.23 o
   3   2   6      220.77      213.62      2.89 o
   4   2   6      167.26      163.05      7.18 o
   5   2   6      207.55      208.57      7.13 o
   6   2   6       15.47       13.27      1.18 o
   7   2   6       21.00       24.62      1.63 o
   8   2   6        7.10        8.29      4.11 o
  -7   3   6        3.68        4.10      1.47 o
  -6   3   6        0.52        0.13      1.15 o
  -5   3   6       10.92        9.65      1.37 o
  -4   3   6        6.08        4.71      0.66 o
  -3   3   6      397.03      358.25      6.43 o
  -2   3   6       48.66       45.11      1.15 o
  -1   3   6       14.70       11.45      0.48 o
   0   3   6      171.23      201.79      4.79 o
   1   3   6      170.69      187.17      7.37 o
   2   3   6       43.35       48.10      0.80 o
   3   3   6       40.42       23.83      0.56 o
   4   3   6        0.01        0.66      0.33 o
   5   3   6        1.65        1.90      0.38 o
   6   3   6      216.53      204.37      4.49 o
   7   3   6        1.57        2.10      0.80 o
   8   3   6      139.07      145.10      4.64 o
  -7   4   6        2.73        1.87      1.43 o
  -6   4   6      231.85      260.90      6.23 o
  -5   4   6       32.31       30.71      1.21 o
  -4   4   6       31.12       31.79      1.39 o
  -3   4   6      656.91      619.81     10.18 o
  -2   4   6      148.63      159.42      3.13 o
  -1   4   6     1028.16     1063.73     17.32 o
   0   4   6     1028.88     1053.14     28.04 o
   1   4   6      191.80      205.98      2.41 o
   2   4   6      102.65      111.36      2.60 o
   3   4   6        1.01        3.85      0.33 o
   4   4   6       26.40       25.89      0.70 o
   5   4   6        4.51        3.56      0.50 o
   6   4   6       16.15       14.29      0.92 o
   7   4   6        0.76        1.48      0.78 o
   8   4   6       36.51       37.97      1.97 o
  -7   5   6       41.19       44.59      5.50 o
  -6   5   6        4.09        2.55      1.26 o
  -5   5   6       34.04       35.46      2.06 o
  -4   5   6        6.70        7.22      0.59 o
  -3   5   6       66.48       63.36      2.31 o
  -2   5   6        1.90        1.17      0.38 o
  -1   5   6       65.67       63.16      1.77 o
   0   5   6      217.11      208.93      3.05 o
   1   5   6      558.12      591.71      6.91 o
   2   5   6      132.69      161.20      2.04 o
   3   5   6       35.11       38.55      0.75 o
   4   5   6      638.51      624.85      8.37 o
   5   5   6        8.40        8.45      0.59 o
   6   5   6       39.70       37.20      1.45 o
   7   5   6       14.28       18.14      1.35 o
   8   5   6       42.08       41.70      2.14 o
  -7   6   6        0.12       -1.40      1.75 o
  -6   6   6       19.56       18.37      1.59 o
  -5   6   6       15.96       15.54      1.12 o
  -4   6   6       52.68       53.50      1.51 o
  -3   6   6     1534.95     1576.35     40.48 o
  -2   6   6      887.94      891.32     12.41 o
  -1   6   6      167.28      157.82      2.59 o
   0   6   6        0.44        0.87      0.26 o
   1   6   6     1466.44     1467.74     19.28 o
   2   6   6        2.78        2.49      0.22 o
   3   6   6      121.07      125.03      1.55 o
   4   6   6       48.29       38.00      0.88 o
   5   6   6      143.06      120.69      2.58 o
   6   6   6        2.05        2.59      1.17 o
   7   6   6       31.96       41.75      1.73 o
   8   6   6        3.23        1.63      1.07 o
  -6   7   6       24.58       26.74      1.53 o
  -5   7   6       50.45       56.74      2.04 o
  -4   7   6       17.45       18.29      1.16 o
  -3   7   6       14.42       14.97      1.17 o
  -2   7   6      610.41      601.07      8.91 o
  -1   7   6       51.26       50.42      1.11 o
   0   7   6      380.37      396.93      5.46 o
   1   7   6      631.11      668.17     10.04 o
   2   7   6       24.12       26.42      0.68 o
   3   7   6       94.67      102.10      2.12 o
   4   7   6        5.07        4.74      0.52 o
   5   7   6       81.33       80.38      1.77 o
   6   7   6        3.65        2.41      0.71 o
   7   7   6       46.54       48.38      2.95 o
   8   7   6       40.24       35.54      3.90 o
  -6   8   6       16.80       18.51      2.02 o
  -5   8   6       44.95       50.46      1.93 o
  -4   8   6       52.58       52.41      3.68 o
  -3   8   6        0.72        0.53      0.45 o
  -2   8   6       93.15       93.79      1.83 o
  -1   8   6        5.69        4.26      0.68 o
   0   8   6       80.94       81.89      1.55 o
   1   8   6      103.30       97.87      1.64 o
   2   8   6        6.76        5.11      0.76 o
   3   8   6      498.34      447.53      6.77 o
   4   8   6       39.99       30.70      1.08 o
   5   8   6      145.03      147.47      3.96 o
   6   8   6       22.51       22.85      0.98 o
   7   8   6        6.42        7.30      1.51 o
   8   8   6        4.15        2.26      1.37 o
  -6   9   6       12.43       14.82      2.20 o
  -5   9   6       23.77       24.62      2.80 o
  -4   9   6       31.27       34.53      2.66 o
  -3   9   6       14.94       14.67      1.02 o
  -2   9   6       35.38       35.57      1.91 o
  -1   9   6       69.01       61.18      1.59 o
   0   9   6        2.36        2.30      0.43 o
   1   9   6        2.98        3.31      0.61 o
   2   9   6      773.27      736.85     12.08 o
   3   9   6       78.37       83.51      1.56 o
   4   9   6       14.22       14.23      2.02 o
   5   9   6       20.45       19.78      1.67 o
   6   9   6       34.72       36.27      2.17 o
   7   9   6      173.05      189.14     11.53 o
  -5  10   6        5.55        3.68      1.55 o
  -4  10   6        0.54       -0.34      0.83 o
  -3  10   6       18.62       18.00      1.39 o
  -2  10   6        7.96        8.91      0.77 o
  -1  10   6      270.98      255.08      4.96 o
   0  10   6       63.87       63.44      1.59 o
   1  10   6      120.14      109.67      3.14 o
   2  10   6       18.29       17.49      0.79 o
   3  10   6       11.03       12.12      0.68 o
   4  10   6        2.48        1.29      0.74 o
   5  10   6      224.77      230.08      5.02 o
   6  10   6        0.43        0.74      0.97 o
   7  10   6        1.50        3.07      1.89 o
  -5  11   6        1.35       -0.16      2.49 o
  -4  11   6        4.03        3.48      1.14 o
  -3  11   6       37.22       40.90      1.88 o
  -2  11   6       33.08       37.60      2.53 o
  -1  11   6       17.77       18.12      0.96 o
   0  11   6       23.06       23.12      2.38 o
   1  11   6       25.16       26.83      3.96 o
   2  11   6       24.26       24.34      0.88 o
   3  11   6        8.85       10.43      1.52 o
   4  11   6       74.21       79.49      6.32 o
   5  11   6       14.38       13.32      1.12 o
   6  11   6       95.28      103.80      4.27 o
   7  11   6        1.91        1.96      2.81 o
  -4  12   6       31.41       27.43      2.15 o
  -3  12   6        6.71        5.93      1.77 o
  -2  12   6        1.97        2.26      0.77 o
  -1  12   6        0.03       -0.94      0.94 o
   0  12   6       81.38       81.71      3.00 o
   1  12   6      415.05      424.40     13.41 o
   2  12   6        0.15       -0.62      0.91 o
   3  12   6      107.86      106.59      2.76 o
   4  12   6       13.94       17.83      1.28 o
   5  12   6       45.28       52.56      2.39 o
   6  12   6        4.88        3.89      1.40 o
  -4  13   6       10.26        6.40      2.09 o
  -3  13   6        4.16        2.48      1.14 o
  -2  13   6        0.22        0.16      1.56 o
  -1  13   6       76.92       78.24      4.83 o
   0  13   6       43.14       39.74      1.99 o
   1  13   6        2.08        2.66      0.81 o
   2  13   6        0.17        0.88      0.98 o
   3  13   6        5.24        8.18      1.60 o
   4  13   6        1.74        3.79      1.68 o
   5  13   6        1.04       -0.20      1.25 o
  -3  14   6        3.59       -2.20      2.20 o
  -2  14   6        4.11        5.75      3.16 o
  -1  14   6      186.03      196.43      5.85 o
   0  14   6       34.97       32.97      2.16 o
   1  14   6       23.94       24.27      2.70 o
   2  14   6        0.20       -0.40      1.49 o
   3  14   6       58.03       61.57      2.79 o
   4  14   6        6.02        4.87      1.65 o
   5  14   6        4.15        2.57      1.89 o
  -2  15   6        5.73        3.69      2.80 o
  -1  15   6       29.50       25.36      2.62 o
   0  15   6       18.16       17.59      2.05 o
   1  15   6        0.24        3.50      2.18 o
   2  15   6        2.97       -0.32      2.76 o
   3  15   6       12.83       12.12      1.94 o
   4  15   6        3.67        7.86      2.92 o
   0  16   6        3.50        5.42      2.89 o
   1  16   6        4.16        4.90      3.26 o
   0 -13   7        7.38        6.79      2.22 o
  -3 -12   7        0.23       -2.05      2.05 o
  -2 -12   7       39.63       39.72      2.43 o
  -1 -12   7      124.29      134.64      7.21 o
   0 -12   7       19.09       21.26      3.27 o
   1 -12   7        6.25        6.76      2.34 o
   2 -12   7       67.81       75.63      5.85 o
   3 -12   7        2.04       -1.16      2.33 o
  -4 -11   7       43.42       43.77      3.94 o
  -3 -11   7        1.04        1.36      1.73 o
  -2 -11   7        0.96        1.07      1.35 o
  -1 -11   7       10.75       11.60      2.68 o
   0 -11   7       31.65       28.73      2.58 o
   1 -11   7        4.47        6.40      2.57 o
   2 -11   7       12.07       11.88      1.26 o
   3 -11   7       34.79       34.83      2.15 o
   4 -11   7        0.06       -1.57      1.57 o
  -4 -10   7       31.36       37.31      3.25 o
  -3 -10   7        4.26        5.66      1.84 o
  -2 -10   7       15.78       15.27      1.93 o
  -1 -10   7        1.26        2.14      1.15 o
   0 -10   7       29.83       26.53      2.35 o
   1 -10   7        3.17        3.87      1.02 o
   2 -10   7        5.54        8.14      1.17 o
   3 -10   7        4.27        5.33      1.85 o
   4 -10   7        3.53        5.40      1.24 o
   5 -10   7        0.12        2.41      1.53 o
  -5  -9   7        0.95        0.68      1.84 o
  -4  -9   7        0.56       -1.20      2.21 o
  -3  -9   7       72.98       67.69      3.55 o
  -2  -9   7        0.01       -0.80      1.73 o
  -1  -9   7        4.61        5.51      0.72 o
   0  -9   7       19.21       20.71      1.23 o
   1  -9   7       15.09       15.57      1.80 o
   2  -9   7       59.23       52.31      1.96 o
   3  -9   7      113.93      115.23      3.62 o
   4  -9   7       39.42       42.07      2.33 o
   5  -9   7        7.64        9.15      1.75 o
  -5  -8   7        0.19       -2.22      2.38 o
  -4  -8   7      186.56      203.11      5.61 o
  -3  -8   7      114.04      126.24      3.85 o
  -2  -8   7        0.13        0.16      0.68 o
  -1  -8   7       20.78       17.64      1.11 o
   0  -8   7      346.97      339.02      7.36 o
   1  -8   7        7.19        6.56      1.05 o
   2  -8   7        0.86        0.39      0.88 o
   3  -8   7       24.01       20.62      1.45 o
   4  -8   7        5.32        4.40      1.22 o
   5  -8   7        1.69        3.12      1.27 o
   6  -8   7        9.58        8.97      1.91 o
  -6  -7   7       48.23       52.93      2.68 o
  -5  -7   7       41.30       45.63      2.06 o
  -4  -7   7        0.08       -0.16      0.84 o
  -3  -7   7      142.32      138.08      3.73 o
  -2  -7   7        8.73        9.50      0.82 o
  -1  -7   7      173.72      143.27      3.83 o
   0  -7   7      282.40      253.24      8.79 o
   1  -7   7       58.89       58.01      3.28 o
   2  -7   7        0.39       -0.53      0.83 o
   3  -7   7       33.00       34.34      2.37 o
   4  -7   7        5.72        4.51      1.13 o
   5  -7   7       19.06       19.61      3.96 o
   6  -7   7        8.82        9.37      1.97 o
  -7  -6   7       13.95       15.56      2.55 o
  -6  -6   7       18.49       20.63      1.73 o
  -5  -6   7       24.46       28.39      1.55 o
  -4  -6   7       13.87       13.44      1.26 o
  -3  -6   7       10.25       10.10      0.93 o
  -2  -6   7        0.11        0.16      0.56 o
  -1  -6   7        6.92        5.58      0.47 o
   0  -6   7      101.28      100.09      2.20 o
   1  -6   7       60.80       57.08      1.69 o
   2  -6   7      388.33      373.26      6.54 o
   3  -6   7      553.26      552.79     10.97 o
   4  -6   7       63.64       64.06      1.99 o
   5  -6   7       92.36       92.13      3.37 o
   6  -6   7       10.40        9.93      2.08 o
   7  -6   7       35.70       39.19      4.21 o
  -7  -5   7       24.02       15.32      2.23 o
  -6  -5   7       24.02       22.99      1.64 o
  -5  -5   7       13.79       14.24      1.29 o
  -4  -5   7        8.97        7.93      0.86 o
  -3  -5   7        6.63        6.24      0.89 o
  -2  -5   7      142.86      121.70      2.67 o
  -1  -5   7        0.64        1.36      0.35 o
   0  -5   7      178.03      174.98      4.89 o
   1  -5   7     1346.03     1422.08     21.48 o
   2  -5   7       32.40       31.44      0.88 o
   3  -5   7        0.74        0.59      0.50 o
   4  -5   7       17.87       15.80      0.85 o
   5  -5   7       27.19       29.20      1.14 o
   6  -5   7       31.87       28.78      1.42 o
   7  -5   7        6.40        5.77      4.03 o
  -7  -4   7        3.25        1.61      1.29 o
  -6  -4   7       35.16       37.23      2.01 o
  -5  -4   7       16.81       17.00      1.31 o
  -4  -4   7       11.40        9.62      1.02 o
  -3  -4   7       20.58       21.50      0.99 o
  -2  -4   7      890.11      904.40     15.41 o
  -1  -4   7        1.46        1.65      0.41 o
   0  -4   7        0.06        0.74      0.52 o
   1  -4   7       10.48        3.49      0.28 o
   2  -4   7        5.95        5.74      0.64 o
   3  -4   7      114.98      114.04      2.25 o
   4  -4   7      329.14      318.30      5.76 o
   5  -4   7       10.35        8.33      0.97 o
   6  -4   7       17.66       18.20      1.51 o
   7  -4   7       19.37       22.08      1.61 o
  -7  -3   7        3.23        6.15      1.76 o
  -6  -3   7        1.18        0.32      0.93 o
  -5  -3   7        0.86        0.63      0.96 o
  -4  -3   7        1.95        1.36      0.58 o
  -3  -3   7       70.62       68.83      1.74 o
  -2  -3   7        0.07        0.52      0.58 o
  -1  -3   7       26.61       32.46      0.61 o
   0  -3   7        0.27        1.05      0.46 o
   1  -3   7       83.40       95.25      1.71 o
   2  -3   7      473.40      497.12      7.31 o
   3  -3   7        0.14       -0.43      0.43 o
   4  -3   7       44.93       46.63      1.22 o
   5  -3   7      280.03      275.00      4.91 o
   6  -3   7        0.62       -0.26      0.74 o
   7  -3   7       51.58       54.21      2.26 o
  -7  -2   7        1.87        1.64      1.17 o
  -6  -2   7        0.10        2.16      1.40 o
  -5  -2   7      557.53      559.47     10.84 o
  -4  -2   7        9.26       12.30      0.78 o
  -3  -2   7        5.65        6.09      0.83 o
  -2  -2   7      110.21      110.06      4.49 o
  -1  -2   7        6.02        3.25      0.49 o
   0  -2   7       82.11       89.53      1.56 o
   1  -2   7      599.85      636.19     10.13 o
   2  -2   7      636.44      700.08     10.00 o
   3  -2   7       18.27       18.85      0.68 o
   4  -2   7      289.78      283.26      8.98 o
   5  -2   7      302.10      300.38      5.52 o
   6  -2   7       93.00       98.57      2.36 o
   7  -2   7        9.31        5.57      1.16 o
   8  -2   7        1.12        3.27      1.46 o
  -7  -1   7      186.25      194.16      6.72 o
  -6  -1   7       65.77       66.15      4.19 o
  -5  -1   7      139.22      145.72      3.43 o
  -4  -1   7      102.03      100.13      2.35 o
  -3  -1   7       24.93       23.58      0.92 o
  -2  -1   7      256.37      273.54      5.05 o
  -1  -1   7      591.28      621.49      9.66 o
   0  -1   7        9.26       15.92      0.97 o
   1  -1   7       20.38       24.80      0.82 o
   2  -1   7       13.17       29.79      0.78 o
   3  -1   7      197.08      198.66      3.35 o
   4  -1   7       47.16       44.70      1.52 o
   5  -1   7       45.43       42.58      1.26 o
   6  -1   7       10.27       13.08      0.87 o
   7  -1   7       25.29       25.55      1.98 o
   8  -1   7       13.54       12.87      1.75 o
  -7   0   7        6.15        5.32      0.93 o
  -6   0   7      140.36      136.38      3.34 o
  -5   0   7        0.15       -0.30      0.60 o
  -4   0   7       27.74       19.26      0.95 o
  -3   0   7       31.64       26.14      1.01 o
  -2   0   7      425.28      428.91      7.27 o
  -1   0   7      362.15      376.03      6.15 o
   0   0   7      328.38      314.67      6.22 o
   1   0   7     1394.15     1558.27     22.56 o
   2   0   7      104.61      132.81      2.28 o
   3   0   7       80.66       69.33      1.38 o
   4   0   7       59.59       57.13      1.15 o
   5   0   7       13.15       11.20      0.68 o
   6   0   7        0.01        0.34      0.62 o
   7   0   7       15.12       15.09      1.69 o
   8   0   7       59.53       56.71      2.43 o
  -7   1   7        5.77        3.06      1.49 o
  -6   1   7        1.91        2.61      1.24 o
  -5   1   7        3.39        3.39      0.79 o
  -4   1   7       25.88       27.82      1.19 o
  -3   1   7      523.25      516.90      8.74 o
  -2   1   7        0.10       -0.54      0.54 o
  -1   1   7       43.18       39.12      0.95 o
   0   1   7      259.27      282.38      4.66 o
   1   1   7      405.59      471.75     14.19 o
   2   1   7       96.91      105.75      1.89 o
   3   1   7      190.04      211.03      6.35 o
   4   1   7      273.74      275.00      6.72 o
   5   1   7      893.30      890.08     13.01 o
   6   1   7        1.91        3.18      0.66 o
   7   1   7        6.98        7.07      1.23 o
   8   1   7        6.31        6.49      2.31 o
  -7   2   7       17.67       20.06      1.82 o
  -6   2   7      327.95      353.71     10.10 o
  -5   2   7       19.59       20.83      1.25 o
  -4   2   7        3.53        3.47      1.41 o
  -3   2   7       21.00       15.34      0.73 o
  -2   2   7      479.09      459.99      7.54 o
  -1   2   7       12.23       12.44      0.95 o
   0   2   7       95.84      107.15      3.35 o
   1   2   7        0.70        0.05      0.22 o
   2   2   7      169.40      190.31      9.49 o
   3   2   7       80.60      103.68      1.64 o
   4   2   7      173.53      158.59      2.50 o
   5   2   7      147.16      144.12      2.43 o
   6   2   7        0.12        0.39      0.68 o
   7   2   7       31.29       33.27      1.63 o
   8   2   7        3.75        3.62      2.73 o
  -7   3   7        1.38        1.42      1.27 o
  -6   3   7       31.57       33.09      1.75 o
  -5   3   7       34.88       35.74      1.47 o
  -4   3   7        1.61        1.83      0.58 o
  -3   3   7      348.85      318.02      6.00 o
  -2   3   7       59.28       55.35      1.33 o
  -1   3   7        1.38        1.99      0.47 o
   0   3   7     1290.67     1357.86     20.24 o
   1   3   7       29.85       33.45      1.50 o
   2   3   7       22.66       22.13      0.52 o
   3   3   7      106.37       95.23      1.79 o
   4   3   7        1.64        1.94      0.30 o
   5   3   7       66.09       64.07      1.31 o
   6   3   7        0.48       -0.55      0.77 o
   7   3   7        1.69        3.14      1.16 o
   8   3   7       61.77       61.32      7.79 o
  -7   4   7        0.23       -0.11      1.08 o
  -6   4   7        2.77        3.28      0.91 o
  -5   4   7       11.00       11.46      1.20 o
  -4   4   7        0.00       -0.58      0.58 o
  -3   4   7        9.14        7.16      1.78 o
  -2   4   7      518.61      489.28      8.03 o
  -1   4   7      130.22      138.54      2.87 o
   0   4   7      569.46      581.91      8.22 o
   1   4   7      632.07      654.52      7.04 o
   2   4   7      215.37      236.13      3.28 o
   3   4   7      162.53      160.25      2.51 o
   4   4   7        0.08        0.23      0.39 o
   5   4   7        8.22        5.84      0.47 o
   6   4   7       10.05       13.02      1.00 o
   7   4   7        7.01        7.88      2.93 o
   8   4   7        0.18       -0.99      0.99 o
  -7   5   7       12.70       10.12      1.45 o
  -6   5   7       19.46       16.68      1.24 o
  -5   5   7       54.18       56.97      1.91 o
  -4   5   7        5.41        5.17      0.75 o
  -3   5   7       26.82       27.57      1.17 o
  -2   5   7      403.87      382.64      8.65 o
  -1   5   7        3.37        1.62      0.33 o
   0   5   7      140.87      141.09      2.13 o
   1   5   7      170.15      169.26      2.09 o
   2   5   7        3.61        8.53      0.42 o
   3   5   7        0.02        0.97      0.30 o
   4   5   7       20.55       19.93      1.80 o
   5   5   7        8.21        5.75      0.48 o
   6   5   7       10.02       10.83      1.00 o
   7   5   7       57.19       65.68      2.30 o
   8   5   7        4.97        4.08      1.37 o
  -7   6   7        0.65        1.89      1.94 o
  -6   6   7        4.29        4.42      0.96 o
  -5   6   7      112.87      128.47      3.19 o
  -4   6   7        0.10       -0.26      1.11 o
  -3   6   7      707.56      737.84     11.42 o
  -2   6   7      167.84      188.38      3.20 o
  -1   6   7       52.01       51.44      1.09 o
   0   6   7       77.76       65.13      1.19 o
   1   6   7      314.04      318.67      3.97 o
   2   6   7        0.41        0.78      0.20 o
   3   6   7       66.90       65.36      0.93 o
   4   6   7        9.03       11.54      0.56 o
   5   6   7      146.22      136.02      2.72 o
   6   6   7        2.18        2.77      0.71 o
   7   6   7       26.31       30.05      3.19 o
   8   6   7       15.68       16.55      1.79 o
  -6   7   7        3.28        3.70      1.42 o
  -5   7   7       46.07       49.46      1.88 o
  -4   7   7       18.30       16.24      0.93 o
  -3   7   7       11.79       11.03      0.85 o
  -2   7   7      119.39      113.32      3.79 o
  -1   7   7       28.16       25.49      0.82 o
   0   7   7      357.44      376.50      5.14 o
   1   7   7      515.49      551.72      6.81 o
   2   7   7       62.90       59.96      0.94 o
   3   7   7      100.39      107.38      1.63 o
   4   7   7      145.78      135.56      3.38 o
   5   7   7        2.58        2.15      1.73 o
   6   7   7       11.09       11.30      0.94 o
   7   7   7       10.80       10.91      1.18 o
   8   7   7       70.16       66.64      2.60 o
  -6   8   7        1.06       -1.34      1.38 o
  -5   8   7        5.28        6.36      1.15 o
  -4   8   7      355.16      354.40      7.38 o
  -3   8   7        8.32        7.97      0.63 o
  -2   8   7       24.73       25.46      0.86 o
  -1   8   7      195.19      172.37      2.92 o
   0   8   7        0.50        0.96      0.36 o
   1   8   7        5.20        5.77      0.52 o
   2   8   7       97.20      100.36      1.91 o
   3   8   7      419.51      382.43      5.90 o
   4   8   7       70.76       56.92      1.42 o
   5   8   7      165.63      161.59      3.18 o
   6   8   7        5.16        6.50      0.80 o
   7   8   7        5.53        4.89      1.00 o
   8   8   7       19.15       11.56      1.68 o
  -5   9   7        2.04        1.67      2.88 o
  -4   9   7      105.77      111.29      3.83 o
  -3   9   7        2.56        3.10      0.65 o
  -2   9   7        0.16       -0.23      0.59 o
  -1   9   7       23.13       21.18      0.87 o
   0   9   7        2.91        3.45      0.57 o
   1   9   7       55.77       57.67      1.39 o
   2   9   7      458.47      457.63      6.92 o
   3   9   7       19.50       21.75      1.53 o
   4   9   7       32.37       29.88      0.99 o
   5   9   7       66.72       67.58      2.06 o
   6   9   7       62.47       65.60      6.55 o
   7   9   7      267.12      290.38      9.33 o
  -5  10   7       15.18       14.89      1.57 o
  -4  10   7        3.67        3.06      1.37 o
  -3  10   7        7.51        7.64      2.19 o
  -2  10   7        1.75        1.97      0.66 o
  -1  10   7       18.39       15.16      0.82 o
   0  10   7       30.83       32.06      1.01 o
   1  10   7       13.67       13.06      0.57 o
   2  10   7      301.64      291.71      5.21 o
   3  10   7       34.35       36.49      1.36 o
   4  10   7        3.85        4.10      0.71 o
   5  10   7        3.26        5.15      1.01 o
   6  10   7        2.88        2.68      1.11 o
   7  10   7        8.82        9.82      2.24 o
  -5  11   7       10.24       13.95      2.56 o
  -4  11   7        3.35        1.57      1.23 o
  -3  11   7        0.08        0.09      0.82 o
  -2  11   7        5.41        5.99      0.76 o
  -1  11   7       70.77       70.71      1.93 o
   0  11   7       36.08       30.10      1.61 o
   1  11   7       16.82       16.93      1.23 o
   2  11   7        5.85        6.74      0.78 o
   3  11   7        0.47       -0.73      1.15 o
   4  11   7        2.70        4.06      1.53 o
   5  11   7        7.38        6.85      1.68 o
   6  11   7        0.16       -1.27      1.27 o
   7  11   7       11.24       13.53      2.47 o
  -4  12   7       17.51       16.07      1.66 o
  -3  12   7       25.32       25.12      2.98 o
  -2  12   7        4.21        3.06      0.85 o
  -1  12   7        3.45        3.85      1.05 o
   0  12   7        0.80        0.34      1.00 o
   1  12   7       66.26       68.77      2.02 o
   2  12   7        8.94       10.30      1.31 o
   3  12   7       37.07       40.12      1.62 o
   4  12   7        4.69        4.33      0.95 o
   5  12   7        5.03        5.42      1.33 o
   6  12   7       18.41       14.29      1.77 o
  -4  13   7       15.68        8.04      1.44 o
  -3  13   7       19.26       17.81      2.64 o
  -2  13   7        5.21        5.36      2.73 o
  -1  13   7      103.07      117.01      7.46 o
   0  13   7       34.01       38.80      1.90 o
   1  13   7        7.56        7.51      0.99 o
   2  13   7        0.31       -0.70      0.89 o
   3  13   7       61.76       66.31      2.25 o
   4  13   7        0.57        1.04      1.09 o
   5  13   7        8.82        9.23      2.04 o
   6  13   7       13.42        9.27      3.28 o
  -2  14   7        2.99        1.20      1.73 o
  -1  14   7      155.37      171.63      5.83 o
   0  14   7      160.77      166.41      4.92 o
   1  14   7        5.48        4.25      3.09 o
   2  14   7       12.00       14.24      2.78 o
   3  14   7       29.21       32.15      2.16 o
   4  14   7        6.57        6.60      1.60 o
   5  14   7        0.19        3.50      2.97 o
  -2  15   7       22.75       17.74      2.83 o
  -1  15   7        3.74        4.43      2.70 o
   0  15   7        0.83        0.55      1.30 o
   1  15   7        0.53        2.02      2.51 o
   2  15   7       42.90       43.35      3.76 o
   3  15   7       20.43       21.32      3.34 o
   4  15   7        1.22        5.30      2.13 o
   0  16   7        0.18       -2.49      3.02 o
  -2 -12   8       11.77       11.24      3.02 o
  -1 -12   8      163.95      173.33      8.69 o
   0 -12   8       43.07       50.92      4.44 o
   1 -12   8        0.21        1.04      3.10 o
   2 -12   8       39.68       46.06      4.30 o
  -3 -11   8       18.31       15.71      2.51 o
  -2 -11   8        0.08       -1.56      2.49 o
  -1 -11   8      121.29      119.07      5.82 o
   0 -11   8        1.81       -2.70      2.70 o
   1 -11   8        4.90        5.16      2.13 o
   2 -11   8       33.15       35.47      3.25 o
   3 -11   8        5.40        6.39      1.98 o
   4 -11   8        0.83        0.08      2.02 o
  -4 -10   8        8.93       15.77      3.27 o
  -3 -10   8       60.20       62.17      3.80 o
  -2 -10   8        2.38        4.82      1.56 o
  -1 -10   8       41.81       45.17      2.59 o
   0 -10   8      130.94      128.40      6.04 o
   1 -10   8       11.71       10.47      0.96 o
   2 -10   8       40.98       46.22      4.45 o
   3 -10   8       35.89       35.88      2.11 o
   4 -10   8       13.08       10.33      1.57 o
   5 -10   8        4.35        5.90      2.40 o
  -5  -9   8        1.08       -0.29      2.90 o
  -4  -9   8        0.42        1.04      2.33 o
  -3  -9   8      168.32      164.28      7.32 o
  -2  -9   8       11.49        7.61      1.79 o
  -1  -9   8       66.05       62.17      2.20 o
   0  -9   8        5.05        4.21      0.83 o
   1  -9   8       15.08       13.82      1.08 o
   2  -9   8       15.18       14.61      1.32 o
   3  -9   8       53.72       47.82      2.19 o
   4  -9   8        1.93        0.64      1.07 o
   5  -9   8        1.53        2.44      1.79 o
  -5  -8   8        3.57        3.22      2.53 o
  -4  -8   8        1.71        1.33      0.92 o
  -3  -8   8       69.96       77.75      2.57 o
  -2  -8   8       24.58       24.60      1.26 o
  -1  -8   8       34.71       31.16      1.42 o
   0  -8   8       43.55       38.39      4.84 o
   1  -8   8       75.19       71.66      2.55 o
   2  -8   8       42.38       43.40      1.85 o
   3  -8   8       13.95       14.31      2.57 o
   4  -8   8       39.24       39.92      2.18 o
   5  -8   8        9.92        8.86      1.51 o
   6  -8   8        2.03        0.17      1.43 o
  -6  -7   8       36.37       32.59      2.24 o
  -5  -7   8       69.63       75.75      2.87 o
  -4  -7   8        3.11        2.78      1.04 o
  -3  -7   8        0.16       -0.16      0.68 o
  -2  -7   8        7.58        6.24      0.79 o
  -1  -7   8        8.57        6.08      0.77 o
   0  -7   8       34.09       25.92      2.19 o
   1  -7   8      106.48      109.16      3.17 o
   2  -7   8       17.69       18.35      1.11 o
   3  -7   8        5.45        5.31      1.51 o
   4  -7   8       75.75       84.61      3.14 o
   5  -7   8       33.19       38.13      2.31 o
   6  -7   8        3.34        4.16      1.82 o
  -6  -6   8        5.61        6.24      1.40 o
  -5  -6   8       86.12       93.22      3.06 o
  -4  -6   8        9.70       11.26      1.11 o
  -3  -6   8        0.88        0.64      0.60 o
  -2  -6   8      130.42      144.26      3.81 o
  -1  -6   8       31.29       34.58      1.24 o
   0  -6   8        0.35        0.53      0.40 o
   1  -6   8        0.22        0.50      1.37 o
   2  -6   8       79.15       73.14      1.77 o
   3  -6   8      242.41      233.90      5.17 o
   4  -6   8      156.80      161.26      4.06 o
   5  -6   8        0.00       -0.22      1.11 o
   6  -6   8        0.07        2.06      1.19 o
  -6  -5   8        0.00       -0.04      1.10 o
  -5  -5   8        9.00        8.96      1.18 o
  -4  -5   8        0.00        0.12      0.69 o
  -3  -5   8        8.40       10.34      1.06 o
  -2  -5   8      332.93      294.99      5.64 o
  -1  -5   8       63.68       48.45      1.31 o
   0  -5   8       75.15       72.86      1.76 o
   1  -5   8       25.98       18.81      0.95 o
   2  -5   8       47.35       41.25      1.12 o
   3  -5   8        5.17        7.17      0.62 o
   4  -5   8      161.34      164.98      4.73 o
   5  -5   8       18.04       18.46      1.06 o
   6  -5   8       15.14       13.47      1.31 o
   7  -5   8       12.05        9.88      2.69 o
  -7  -4   8        0.00        1.16      1.64 o
  -6  -4   8        1.03        1.56      1.28 o
  -5  -4   8        0.01        1.36      1.01 o
  -4  -4   8        9.87        6.28      0.95 o
  -3  -4   8       11.52       14.68      1.47 o
  -2  -4   8      165.12      162.55      3.49 o
  -1  -4   8      100.26       99.29      2.28 o
   0  -4   8        4.55        3.67      0.68 o
   1  -4   8      910.33      947.84     14.69 o
   2  -4   8       67.55       58.96      1.37 o
   3  -4   8        5.55        4.61      0.66 o
   4  -4   8      474.11      469.41      8.17 o
   5  -4   8       27.65       30.88      1.55 o
   6  -4   8        5.44        6.91      1.44 o
   7  -4   8        2.29        0.04      0.39 o
  -7  -3   8       30.63       27.18      2.12 o
  -6  -3   8        0.33        0.88      1.00 o
  -5  -3   8       18.96       20.45      1.67 o
  -4  -3   8        5.36        5.37      0.72 o
  -3  -3   8      165.56      159.44      3.38 o
  -2  -3   8        5.91        7.59      0.76 o
  -1  -3   8       70.31       78.25      1.33 o
   0  -3   8       84.60       90.33      3.65 o
   1  -3   8        0.19        0.91      0.33 o
   2  -3   8       57.18       66.20      1.46 o
   3  -3   8       48.31       45.68      1.21 o
   4  -3   8       39.39       42.61      2.32 o
   5  -3   8        8.48        8.37      0.70 o
   6  -3   8        1.02        1.50      1.54 o
   7  -3   8        1.86        1.58      1.15 o
  -7  -2   8        0.21        1.08      1.69 o
  -6  -2   8        3.95        4.51      1.30 o
  -5  -2   8       60.41       56.36      1.73 o
  -4  -2   8      442.97      430.22      7.99 o
  -3  -2   8       64.46       64.42      1.69 o
  -2  -2   8       96.45       96.51      2.14 o
  -1  -2   8       54.19       63.26      1.25 o
   0  -2   8       16.76       22.80      0.60 o
   1  -2   8        2.57        1.82      0.31 o
   2  -2   8       43.53       50.44      1.15 o
   3  -2   8       20.98       19.29      0.69 o
   4  -2   8      184.88      186.26      3.43 o
   5  -2   8      149.46      141.07      2.94 o
   6  -2   8        0.74        2.17      0.86 o
   7  -2   8       16.95       18.64      1.34 o
   8  -2   8       13.16       13.12      1.82 o
  -7  -1   8        7.85        6.73      1.51 o
  -6  -1   8        1.23        0.16      0.93 o
  -5  -1   8       34.21       32.99      1.32 o
  -4  -1   8        1.88        0.80      0.67 o
  -3  -1   8       76.29       76.46      4.60 o
  -2  -1   8       14.68       14.72      1.59 o
  -1  -1   8      102.43      117.30      3.73 o
   0  -1   8      137.69      173.59      8.58 o
   1  -1   8      177.55      188.65     10.04 o
   2  -1   8      121.63      126.46      3.00 o
   3  -1   8        9.46       10.87      0.69 o
   4  -1   8       27.86       26.24      0.71 o
   5  -1   8       23.42       20.30      1.69 o
   6  -1   8        1.20        2.70      0.85 o
   7  -1   8        4.15        4.58      1.46 o
   8  -1   8        4.59        1.76      2.97 o
  -7   0   8       14.75       12.62      1.71 o
  -6   0   8      113.08      112.02      3.80 o
  -5   0   8       17.77       17.99      1.02 o
  -4   0   8       18.95       20.81      0.93 o
  -3   0   8       11.08        9.48      0.91 o
  -2   0   8        9.46       11.85      0.75 o
  -1   0   8       45.13       46.47      1.09 o
   0   0   8      159.56      158.41      2.92 o
   1   0   8      108.58      118.82      2.22 o
   2   0   8       55.88       66.99      2.08 o
   3   0   8       42.65       56.84      1.22 o
   4   0   8      112.41      110.64      1.89 o
   5   0   8      113.59      104.42      2.20 o
   6   0   8       13.94       13.51      1.24 o
   7   0   8       12.97       11.03      1.52 o
   8   0   8        2.02        2.78      1.86 o
  -7   1   8       65.01       61.13      3.96 o
  -6   1   8      117.05      124.45      3.25 o
  -5   1   8       36.50       37.86      2.28 o
  -4   1   8       20.74       23.61      1.37 o
  -3   1   8        7.70        2.80      0.66 o
  -2   1   8      203.21      202.70      3.91 o
  -1   1   8       15.98       15.09      0.48 o
   0   1   8       21.10       23.52      0.67 o
   1   1   8        2.37        6.14      0.39 o
   2   1   8      590.88      631.32      8.81 o
   3   1   8        0.66        0.19      0.33 o
   4   1   8       59.74       58.38      1.16 o
   5   1   8      194.90      185.74      3.42 o
   6   1   8      205.85      209.37      5.90 o
   7   1   8        0.00        1.08      1.63 o
   8   1   8       29.77       24.03      1.73 o
  -7   2   8       25.10       18.21      1.62 o
  -6   2   8       48.04       58.81      2.21 o
  -5   2   8       63.27       65.60      2.14 o
  -4   2   8        0.83        1.06      0.81 o
  -3   2   8      789.49      771.56     12.91 o
  -2   2   8        0.26        0.15      0.49 o
  -1   2   8        1.05        0.59      1.35 o
   0   2   8     1140.53     1210.19     20.02 o
   1   2   8      171.29      202.10      7.04 o
   2   2   8       14.88       18.77      0.42 o
   3   2   8      180.86      173.67      2.69 o
   4   2   8        9.80        8.91      0.44 o
   5   2   8       62.73       67.51      1.35 o
   6   2   8        1.39        1.72      0.88 o
   7   2   8       42.18       46.36      2.48 o
   8   2   8       37.16       40.16      2.37 o
  -7   3   8       10.20        8.50      1.25 o
  -6   3   8       10.78        9.73      1.12 o
  -5   3   8       77.78       79.56      2.28 o
  -4   3   8        0.16        0.63      1.22 o
  -3   3   8       17.06       15.92      1.56 o
  -2   3   8      150.19      137.26      2.86 o
  -1   3   8       26.17       28.38      1.90 o
   0   3   8        6.48        8.77      0.68 o
   1   3   8      205.99      219.08      5.08 o
   2   3   8      464.31      476.39      6.38 o
   3   3   8      214.36      203.49      3.62 o
   4   3   8      977.16      937.24     13.64 o
   5   3   8        5.58        4.28      0.60 o
   6   3   8       47.40       44.72      1.57 o
   7   3   8        5.98        4.53      0.94 o
   8   3   8        1.33        2.44      1.25 o
  -7   4   8        7.06        7.42      1.60 o
  -6   4   8       14.65       16.16      2.05 o
  -5   4   8      186.79      198.58      5.21 o
  -4   4   8        7.82       10.31      0.88 o
  -3   4   8      107.69      100.83      4.76 o
  -2   4   8       73.32       59.65      1.45 o
  -1   4   8       27.18       22.51      1.19 o
   0   4   8      101.64      107.88      3.73 o
   1   4   8     1928.76     2078.71     34.68 o
   2   4   8       41.13       47.87      0.84 o
   3   4   8      322.26      301.32      4.51 o
   4   4   8      162.65      153.08      2.52 o
   5   4   8        0.67       -0.07      0.48 o
   6   4   8       59.10       65.54      1.74 o
   7   4   8        4.50        6.21      2.84 o
   8   4   8        0.20        1.18      1.14 o
  -7   5   8        0.31       -0.68      2.69 o
  -6   5   8       53.48       50.18      4.68 o
  -5   5   8       71.56       79.48      2.47 o
  -4   5   8        0.05        0.32      0.61 o
  -3   5   8        0.03        0.95      0.52 o
  -2   5   8      610.40      573.36     14.37 o
  -1   5   8      116.19      114.96      3.39 o
   0   5   8        9.44        9.82      0.41 o
   1   5   8       74.06       74.58      1.20 o
   2   5   8        6.43        8.68      0.41 o
   3   5   8       11.75       10.29      0.46 o
   4   5   8      153.01      149.53      2.50 o
   5   5   8      162.40      153.13      2.60 o
   6   5   8        0.56        0.90      1.17 o
   7   5   8       82.21       87.98      2.75 o
   8   5   8       67.13       79.34      2.97 o
  -6   6   8        7.98        9.11      1.12 o
  -5   6   8        0.68       -0.69      1.00 o
  -4   6   8       42.18       46.02      2.27 o
  -3   6   8      129.31      130.62      2.51 o
  -2   6   8      843.84      896.22     12.90 o
  -1   6   8        0.02        0.42      0.31 o
   0   6   8       97.87       91.05      1.71 o
   1   6   8        0.17        0.10      0.34 o
   2   6   8        8.68        8.77      0.31 o
   3   6   8       18.80       18.01      0.60 o
   4   6   8        3.23        2.71      0.42 o
   5   6   8       68.22       75.95      1.82 o
   6   6   8       18.80       18.98      0.98 o
   7   6   8       16.88       19.45      1.40 o
   8   6   8       67.23       66.17      6.43 o
  -6   7   8        3.26        1.23      1.02 o
  -5   7   8        2.24        2.25      2.09 o
  -4   7   8       12.51       13.90      1.80 o
  -3   7   8       27.45       27.85      1.24 o
  -2   7   8       34.28       35.65      1.59 o
  -1   7   8      107.35       95.33      1.92 o
   0   7   8       50.95       49.16      1.00 o
   1   7   8      117.98      132.37      2.93 o
   2   7   8      732.88      762.27     10.70 o
   3   7   8      107.71      101.44      2.23 o
   4   7   8       82.07       84.63      1.92 o
   5   7   8       28.88       30.07      0.98 o
   6   7   8       34.08       38.38      1.34 o
   7   7   8       14.13       13.46      1.29 o
   8   7   8       10.97       10.43      1.39 o
  -6   8   8        1.43        1.59      1.95 o
  -5   8   8        5.71        6.11      1.79 o
  -4   8   8      483.67      493.00     10.53 o
  -3   8   8       80.73       80.49      1.81 o
  -2   8   8       61.80       66.63      2.33 o
  -1   8   8      207.14      176.27      3.02 o
   0   8   8       29.85       29.94      0.97 o
   1   8   8       52.28       52.40      1.15 o
   2   8   8       64.74       64.47      1.25 o
   3   8   8      121.06      104.17      4.36 o
   4   8   8      126.05      108.75      3.61 o
   5   8   8       97.12      106.39      3.83 o
   6   8   8        0.92        0.56      1.33 o
   7   8   8        0.51        0.19      0.73 o
   8   8   8        2.05        3.94      1.69 o
  -5   9   8        4.72        7.49      1.40 o
  -4   9   8        2.66        1.20      1.01 o
  -3   9   8       31.07       34.50      1.40 o
  -2   9   8        1.57        2.53      0.62 o
  -1   9   8       62.35       64.92      3.10 o
   0   9   8       64.03       74.75      1.92 o
   1   9   8       17.34       18.44      0.68 o
   2   9   8        0.89        2.15      0.35 o
   3   9   8       39.88       39.03      1.18 o
   4   9   8       58.44       56.57      1.80 o
   5   9   8       43.25       42.01      1.27 o
   6   9   8      202.32      209.86     14.19 o
   7   9   8      120.45      126.67      4.79 o
  -5  10   8       42.56       43.87      2.92 o
  -4  10   8        1.92        2.22      1.73 o
  -3  10   8       16.91       18.30      1.43 o
  -2  10   8        0.00        0.16      0.35 o
  -1  10   8       31.23       31.70      1.59 o
   0  10   8        2.15        3.49      0.50 o
   1  10   8       21.64       24.89      0.97 o
   2  10   8      307.46      301.70      4.71 o
   3  10   8      210.85      192.58      4.26 o
   4  10   8        0.49        1.02      0.80 o
   5  10   8        0.44        2.86      1.19 o
   6  10   8       35.78       39.80      1.91 o
   7  10   8        2.41        2.88      1.75 o
  -5  11   8       13.96       11.86      2.45 o
  -4  11   8        6.86        7.08      1.78 o
  -3  11   8       39.56       40.91      2.04 o
  -2  11   8        6.68        7.01      0.80 o
  -1  11   8        9.82       10.26      0.79 o
   0  11   8        9.95        6.92      1.01 o
   1  11   8       34.14       35.21      1.53 o
   2  11   8       12.85       15.72      1.13 o
   3  11   8       16.96       15.04      1.63 o
   4  11   8       10.91       12.23      1.58 o
   5  11   8       52.35       58.03      5.78 o
   6  11   8      353.40      388.43     25.21 o
   7  11   8        0.05       -2.13      2.26 o
  -4  12   8        1.78        2.29      1.35 o
  -3  12   8        1.56        1.32      1.17 o
  -2  12   8        7.59        7.10      1.54 o
  -1  12   8       28.38       26.66      1.16 o
   0  12   8       25.08       25.57      1.40 o
   1  12   8        9.98       11.87      1.85 o
   2  12   8       11.05       12.02      3.04 o
   3  12   8       37.57       36.46      1.47 o
   4  12   8       16.69       17.56      2.30 o
   5  12   8        0.27        0.12      1.02 o
   6  12   8        6.41        8.62      1.64 o
  -4  13   8       14.08       12.70      2.17 o
  -3  13   8       29.76       28.12      1.87 o
  -2  13   8        0.17       -0.29      2.30 o
  -1  13   8       22.67       28.12      7.18 o
   0  13   8       37.78       38.06      1.99 o
   1  13   8        5.22        5.21      1.02 o
   2  13   8        0.50        0.30      1.30 o
   3  13   8       24.73       24.82      1.59 o
   4  13   8        1.89        1.17      0.96 o
   5  13   8       23.69       21.79      1.83 o
   6  13   8        0.00       -2.00      2.00 o
  -2  14   8        5.25        4.22      2.61 o
  -1  14   8       12.90       12.54      1.56 o
   0  14   8      190.45      189.45      6.73 o
   1  14   8       28.55       29.40      1.89 o
   2  14   8       13.86       16.04      1.56 o
   3  14   8        4.76        7.10      1.55 o
   4  14   8       31.04       27.78      2.20 o
   5  14   8        1.49        1.12      1.96 o
  -2  15   8      164.72      151.66      9.53 o
  -1  15   8        5.25        6.08      3.02 o
   0  15   8        0.51       -1.69      1.69 o
   1  15   8       11.33       15.46      2.39 o
   3  15   8        2.40        3.33      1.85 o
   4  15   8        0.04        2.26      2.86 o
   0  16   8       11.53        5.99      2.58 o
  -1 -12   9       66.91       65.41      4.82 o
   0 -12   9      210.76      235.03     12.45 o
   1 -12   9       10.96        9.94      2.36 o
  -3 -11   9        7.83       11.43      3.13 o
  -2 -11   9       17.58       19.05      1.99 o
  -1 -11   9       31.95       35.40      3.40 o
   0 -11   9       14.27       13.53      3.17 o
   1 -11   9       10.27       15.81      2.88 o
   2 -11   9        2.98        3.22      2.82 o
   3 -11   9       92.88       83.25     14.27 o
   4 -11   9        7.25        5.66      2.29 o
  -4 -10   9       14.79       17.68      3.52 o
  -3 -10   9       21.26       19.94      3.29 o
  -2 -10   9       66.77       76.41      4.33 o
  -1 -10   9       21.76       26.54      2.07 o
   0 -10   9       63.10       63.78      4.26 o
   1 -10   9       14.55       17.07      1.50 o
   2 -10   9       30.04       31.45      1.83 o
   3 -10   9        4.44        5.55      1.60 o
   4 -10   9       31.53       25.49      1.95 o
  -4  -9   9        0.15       -1.65      1.65 o
  -3  -9   9       30.21       31.01      3.25 o
  -2  -9   9       27.40       32.80      2.40 o
  -1  -9   9       11.71        9.70      1.03 o
   0  -9   9       61.10       60.37      5.80 o
   1  -9   9        0.02        0.28      0.89 o
   2  -9   9       44.37       46.55      2.28 o
   3  -9   9        0.35       -0.56      1.16 o
   4  -9   9       75.71       81.31      7.87 o
   5  -9   9        2.01        1.66      1.37 o
  -5  -8   9        2.73        5.48      2.73 o
  -4  -8   9        4.16        5.90      1.20 o
  -3  -8   9       13.71       15.87      1.42 o
  -2  -8   9        3.53        2.85      0.83 o
  -1  -8   9        1.33        0.88      0.61 o
   0  -8   9        1.10       -0.16      0.81 o
   1  -8   9       64.41       66.05      2.40 o
   2  -8   9        7.36        8.29      1.10 o
   3  -8   9       11.23       11.31      1.32 o
   4  -8   9       54.00       60.45      2.36 o
   5  -8   9       13.25       13.42      1.50 o
   6  -8   9        0.25        1.93      3.29 o
  -5  -7   9        2.13        1.64      1.28 o
  -4  -7   9        0.51       -0.49      0.97 o
  -3  -7   9        9.28        8.81      0.98 o
  -2  -7   9       13.01       13.21      0.92 o
  -1  -7   9       16.78       15.76     21.84 o
   0  -7   9        7.89        3.78     18.51 o
   1  -7   9      328.80      311.94      8.09 o
   2  -7   9        1.38        2.19      0.72 o
   3  -7   9        2.74        2.81      1.15 o
   4  -7   9       13.75       13.30      2.36 o
   5  -7   9        1.06        0.94      1.26 o
   6  -7   9        0.49        1.65      1.67 o
  -6  -6   9        1.02        2.22      1.49 o
  -5  -6   9       83.46       91.03      3.15 o
  -4  -6   9       72.03       78.76      2.81 o
  -3  -6   9        0.55        0.44      0.73 o
  -2  -6   9      164.68      147.82      4.17 o
  -1  -6   9        0.09        0.96      2.94 o
   0  -6   9       90.56       84.59      5.32 o
   1  -6   9       30.18       31.08      1.92 o
   2  -6   9        0.03       -0.72      0.72 o
   3  -6   9        0.90       -0.36      1.13 o
   4  -6   9       11.87       12.76      1.16 o
   5  -6   9      118.79      121.70      3.29 o
   6  -6   9        3.20        3.08      1.86 o
  -6  -5   9       29.04       26.27      1.75 o
  -5  -5   9        6.08        6.24      1.23 o
  -4  -5   9        2.55        2.30      0.77 o
  -3  -5   9        0.97        1.77      0.73 o
  -2  -5   9      227.26      195.50      5.21 o
  -1  -5   9      177.29      143.71      3.03 o
   0  -5   9       33.80       32.15      1.01 o
   1  -5   9       17.76       14.46      0.83 o
   2  -5   9      374.50      391.06      9.80 o
   3  -5   9        2.39        2.37      0.57 o
   4  -5   9       14.82       13.92      1.13 o
   5  -5   9       49.24       50.16      1.52 o
   6  -5   9       10.26       10.80      1.26 o
   7  -5   9       25.47       20.79      2.37 o
  -6  -4   9        5.82        7.44      1.69 o
  -5  -4   9       40.52       39.43      2.07 o
  -4  -4   9       88.48       86.37      2.83 o
  -3  -4   9       13.69       17.34      1.67 o
  -2  -4   9        2.48        1.83      0.63 o
  -1  -4   9      212.01      216.03      4.17 o
   0  -4   9       21.19       19.77      0.79 o
   1  -4   9      705.07      728.43     11.71 o
   2  -4   9     1238.08     1331.20     18.73 o
   3  -4   9       41.67       44.23      1.39 o
   4  -4   9       23.92       25.61      1.16 o
   5  -4   9      157.20      151.93      3.20 o
   6  -4   9        0.01        1.22      1.69 o
   7  -4   9       19.79       18.20      1.45 o
  -6  -3   9        1.12        1.04      1.24 o
  -5  -3   9        7.97       12.98      1.51 o
  -4  -3   9       11.30        9.95      0.85 o
  -3  -3   9      110.43      104.25      2.41 o
  -2  -3   9        4.61        3.80      0.49 o
  -1  -3   9      112.34      119.96      1.98 o
   0  -3   9      263.79      263.95      6.95 o
   1  -3   9        4.62        7.43      0.45 o
   2  -3   9        0.60        2.38      0.45 o
   3  -3   9       91.91       96.16      1.98 o
   4  -3   9        0.07       -0.56      0.56 o
   5  -3   9      121.11      115.46      2.55 o
   6  -3   9      147.61      156.21      3.73 o
   7  -3   9        5.30        1.53      1.21 o
  -7  -2   9        0.02       -1.56      3.17 o
  -6  -2   9        5.80        5.96      1.21 o
  -5  -2   9       17.41       17.48      1.12 o
  -4  -2   9        3.31        4.56      0.70 o
  -3  -2   9      301.15      300.56      5.66 o
  -2  -2   9       10.61       11.53      0.67 o
  -1  -2   9       87.21       87.13      1.70 o
   0  -2   9      193.81      178.34      3.00 o
   1  -2   9        0.13        0.24      0.31 o
   2  -2   9       28.82       26.11      0.83 o
   3  -2   9      123.21       97.57      2.45 o
   4  -2   9        6.15        6.95      0.57 o
   5  -2   9       37.92       38.50      1.24 o
   6  -2   9        0.99       -0.42      1.27 o
   7  -2   9        8.35       10.14      3.97 o
  -7  -1   9       11.14       10.71      1.74 o
  -6  -1   9        0.37       -0.81      0.93 o
  -5  -1   9       14.17       15.17      1.13 o
  -4  -1   9        1.21        2.24      1.92 o
  -3  -1   9      105.70      100.57      2.66 o
  -2  -1   9       26.97       26.83      1.17 o
  -1  -1   9        5.41        7.85      0.53 o
   0  -1   9       18.47       22.65      1.68 o
   1  -1   9      314.19      338.06      8.88 o
   2  -1   9        0.20        1.15      0.55 o
   3  -1   9       66.62       84.06      1.77 o
   4  -1   9       76.50       68.50      2.57 o
   5  -1   9       22.18       23.26      1.35 o
   6  -1   9       85.89       96.79      2.95 o
   7  -1   9        4.49        6.98      2.51 o
   8  -1   9       19.60       17.14      1.55 o
  -7   0   9        1.44       -1.48      1.48 o
  -6   0   9      759.64      832.60     20.17 o
  -5   0   9       96.07       95.91      2.24 o
  -4   0   9        4.62        4.71      0.92 o
  -3   0   9       22.05       20.36      1.10 o
  -2   0   9       23.53       19.42      0.88 o
  -1   0   9       19.59       20.69      0.80 o
   0   0   9      850.65      912.58     14.14 o
   1   0   9      172.41      170.80      3.13 o
   2   0   9       38.26       40.65      1.65 o
   3   0   9       85.46       98.72      2.52 o
   4   0   9       71.44       68.37      1.34 o
   5   0   9       58.13       57.17      1.42 o
   6   0   9        0.23        1.24      0.75 o
   7   0   9       22.62       24.79      1.44 o
   8   0   9        8.94        6.94      1.77 o
  -7   1   9       49.92       50.29      7.94 o
  -6   1   9       16.19       14.48      2.11 o
  -5   1   9       25.41       25.66      2.15 o
  -4   1   9        0.95        0.40      0.64 o
  -3   1   9      516.24      507.95      9.27 o
  -2   1   9      480.78      473.41      8.54 o
  -1   1   9        1.41        1.82      0.73 o
   0   1   9      489.61      518.30      8.27 o
   1   1   9      111.61       94.36      1.98 o
   2   1   9      221.56      236.05      3.79 o
   3   1   9        8.51        7.96      0.42 o
   4   1   9       93.18       82.36      2.41 o
   5   1   9        4.64        5.21      0.63 o
   6   1   9       46.90       45.92      1.82 o
   7   1   9        6.71        5.15      1.09 o
   8   1   9       25.14       17.83      3.23 o
  -7   2   9       93.57       74.58      6.32 o
  -6   2   9       39.00       39.72      4.93 o
  -5   2   9       19.37       19.45      1.21 o
  -4   2   9        1.71        0.98      0.60 o
  -3   2   9       53.11       58.86      1.67 o
  -2   2   9      595.96      582.93     10.04 o
  -1   2   9       85.55       76.91      1.81 o
   0   2   9     1212.26     1312.87     23.21 o
   1   2   9       87.60       68.57      1.34 o
   2   2   9       11.55       13.78      0.69 o
   3   2   9       20.82       21.24      0.67 o
   4   2   9       27.97       27.88      0.77 o
   5   2   9       17.76       20.01      1.08 o
   6   2   9        3.90        4.56      0.88 o
   7   2   9        8.62        8.44      1.09 o
   8   2   9        2.61        2.71      1.58 o
  -7   3   9        0.02        3.33      2.85 o
  -6   3   9        7.31        6.86      1.09 o
  -5   3   9       21.79       27.70      1.54 o
  -4   3   9       27.55       28.50      2.25 o
  -3   3   9        4.64        4.64      0.61 o
  -2   3   9      325.53      306.81      5.59 o
  -1   3   9        0.59        0.36      0.52 o
   0   3   9        4.21        5.97      0.81 o
   1   3   9       17.11       14.33      0.47 o
   2   3   9      332.56      350.39     10.23 o
   3   3   9      294.32      285.32      8.13 o
   4   3   9      333.35      337.97      9.70 o
   5   3   9        2.20        3.29      0.57 o
   6   3   9       26.13       23.74      3.10 o
   7   3   9        1.35        0.11      1.07 o
   8   3   9       27.65       29.06      2.67 o
  -6   4   9        4.56        3.96      1.33 o
  -5   4   9       27.66       31.18      2.93 o
  -4   4   9        7.50        6.74      0.81 o
  -3   4   9       26.51       28.78      1.11 o
  -2   4   9      236.76      230.74      4.51 o
  -1   4   9      220.13      224.05      4.29 o
   0   4   9        0.53        3.42      0.69 o
   1   4   9       86.75       84.84      2.75 o
   2   4   9      185.81      191.14      6.57 o
   3   4   9      111.33      100.69      1.74 o
   4   4   9      374.37      371.69      5.47 o
   5   4   9       38.01       46.61      1.51 o
   6   4   9       42.75       47.11      1.42 o
   7   4   9       10.86       12.01      1.68 o
   8   4   9        3.89        4.03      1.20 o
  -6   5   9        8.00        7.68      1.36 o
  -5   5   9       37.33       39.81      1.50 o
  -4   5   9        0.01        0.69      0.86 o
  -3   5   9        9.04        7.98      0.76 o
  -2   5   9       83.49       79.98      1.87 o
  -1   5   9      121.35      111.90      2.61 o
   0   5   9        6.37        8.32      0.39 o
   1   5   9        0.53        0.84      0.18 o
   2   5   9      475.53      456.14      6.11 o
   3   5   9       49.08       46.91      1.00 o
   4   5   9       33.25       31.27      2.14 o
   5   5   9       16.14       14.40      1.08 o
   6   5   9        1.76        2.03      1.45 o
   7   5   9       70.81       74.21      4.04 o
   8   5   9       14.30       14.69      1.62 o
  -6   6   9        4.60        5.91      3.48 o
  -5   6   9        1.73        2.83      0.83 o
  -4   6   9        1.47        0.63      0.85 o
  -3   6   9        4.69        5.91      0.73 o
  -2   6   9       95.63      100.66      2.31 o
  -1   6   9      720.53      672.75     19.64 o
   0   6   9        0.08        0.22      0.50 o
   1   6   9       38.77       42.54      1.03 o
   2   6   9      163.27      166.53      4.18 o
   3   6   9        7.76        7.42      0.41 o
   4   6   9       11.80        9.92      0.59 o
   5   6   9      292.20      311.50      5.56 o
   6   6   9        4.35        5.61      1.54 o
   7   6   9        2.96        3.60      1.29 o
   8   6   9        7.14        6.81      1.30 o
  -6   7   9        9.59        9.92      4.34 o
  -5   7   9        1.76        0.23      0.48 o
  -4   7   9       56.55       58.48      1.86 o
  -3   7   9        4.95        5.90      0.85 o
  -2   7   9       12.39       11.25      0.66 o
  -1   7   9        1.82        3.02      0.41 o
   0   7   9        3.24        3.61      0.51 o
   1   7   9        7.30       10.84      0.94 o
   2   7   9      277.18      272.52      8.07 o
   3   7   9      267.16      255.67      3.84 o
   4   7   9       50.95       48.81      2.48 o
   5   7   9      131.23      130.94      4.03 o
   6   7   9      109.21      122.21      2.72 o
   7   7   9        9.40        8.92      2.27 o
   8   7   9        8.27        7.68      1.69 o
  -5   8   9        7.77        8.44      3.85 o
  -4   8   9      498.54      500.88     10.23 o
  -3   8   9      345.37      362.73      7.25 o
  -2   8   9       20.01       18.62      1.15 o
  -1   8   9       19.13       17.14      0.76 o
   0   8   9       13.81       13.53      0.61 o
   1   8   9        0.03        0.24      0.37 o
   2   8   9       11.41       10.06      0.45 o
   3   8   9       87.71       93.14      1.91 o
   4   8   9      111.12       99.45      2.20 o
   5   8   9        1.14        1.39      0.58 o
   6   8   9       83.92       91.62      3.75 o
   7   8   9       29.61       32.92      4.07 o
   8   8   9       20.03       17.47      2.55 o
  -5   9   9        7.87        7.38      2.28 o
  -4   9   9        1.40        0.40      0.98 o
  -3   9   9       12.69       15.40      1.28 o
  -2   9   9        1.26        1.56      0.61 o
  -1   9   9      189.46      197.07      6.30 o
   0   9   9      418.49      393.14     11.49 o
   1   9   9       10.40       10.58      0.69 o
   2   9   9       27.87       31.32      0.95 o
   3   9   9       31.23       32.25      0.95 o
   4   9   9        0.00        0.61      0.85 o
   5   9   9       31.13       31.45      1.13 o
   6   9   9       32.20       28.62      1.30 o
   7   9   9        5.23        5.13      2.77 o
  -5  10   9       72.77       70.17      3.29 o
  -4  10   9        8.96        7.17      1.54 o
  -3  10   9       40.50       45.25      1.94 o
  -2  10   9        0.78        1.86      2.19 o
  -1  10   9       12.69       12.93      1.08 o
   0  10   9        5.93        6.09      1.31 o
   1  10   9        9.34        9.02      0.64 o
   2  10   9      260.10      254.05      9.63 o
   3  10   9        0.06        0.62      0.34 o
   4  10   9       14.50       17.14      1.11 o
   5  10   9        4.46        3.62      1.80 o
   6  10   9        1.73        0.30      1.89 o
   7  10   9        4.26        4.14      1.45 o
  -4  11   9        0.50       -0.29      1.63 o
  -3  11   9       12.89       14.57      1.41 o
  -2  11   9        0.01        1.11      0.80 o
  -1  11   9        0.16        0.23      0.58 o
   0  11   9        0.81        1.79      0.58 o
   1  11   9        2.39        2.60      0.72 o
   2  11   9       29.09       29.59      4.15 o
   3  11   9       20.07       19.06      2.25 o
   4  11   9       17.85       21.01      1.33 o
   5  11   9       76.75       92.10      2.70 o
   6  11   9      241.27      273.72      7.49 o
  -4  12   9        0.90       -0.56      1.19 o
  -3  12   9        3.54        4.86      1.24 o
  -2  12   9       10.02       12.69      0.90 o
  -1  12   9       31.51       33.55      1.44 o
   0  12   9       10.68       10.96      1.40 o
   1  12   9       70.81       69.09      2.60 o
   2  12   9        0.01       -0.95      0.95 o
   3  12   9        6.69        6.76      1.01 o
   4  12   9       12.15       11.12      1.14 o
   5  12   9        3.39        4.02      1.06 o
   6  12   9       10.62        8.62      1.37 o
  -4  13   9        4.41        2.41      1.93 o
  -3  13   9       17.45       13.61      1.74 o
  -2  13   9      226.46      267.01     10.78 o
  -1  13   9        2.16        1.76      2.31 o
   0  13   9        0.59        1.09      1.04 o
   1  13   9        0.00        0.79      1.21 o
   2  13   9       12.18       12.09      1.29 o
   3  13   9       10.40       10.05      1.63 o
   4  13   9        1.71        1.67      2.13 o
   5  13   9       54.34       63.98      3.25 o
  -2  14   9       14.22       18.17      3.03 o
  -1  14   9        1.62        2.43      1.69 o
   0  14   9       89.21      100.08      4.95 o
   1  14   9       48.30       47.91      4.64 o
   2  14   9        1.86       -0.15      1.50 o
   3  14   9        1.74        0.70      1.10 o
   4  14   9       12.58       12.21      1.73 o
  -1  15   9       21.61       24.92      2.79 o
   0  15   9        0.03       -1.29      2.69 o
   1  15   9        0.26        0.12      2.83 o
   2  15   9        1.48       -0.88      2.81 o
   3  15   9        0.72        3.02      2.25 o
   0  16   9       12.51        8.85      3.32 o
  -2 -11  10       56.45       57.21      3.08 o
  -1 -11  10       11.74       12.62      2.61 o
   0 -11  10        9.69        4.22      2.16 o
   1 -11  10       56.63       63.07      5.14 o
   2 -11  10        3.88        8.48      3.14 o
  -3 -10  10       11.59       10.42      3.19 o
  -2 -10  10      254.99      292.08     13.88 o
  -1 -10  10       34.15       41.61      3.60 o
   0 -10  10       10.58        5.99      2.70 o
   1 -10  10      190.13      199.23      5.55 o
   2 -10  10        8.43        7.14      1.31 o
   3 -10  10       40.66       39.37      2.75 o
   4 -10  10        9.81        7.31      1.88 o
  -4  -9  10        4.26        3.02      1.94 o
  -3  -9  10        1.38        0.80      2.41 o
  -2  -9  10       29.25       26.40      2.80 o
  -1  -9  10        1.10       -0.93      0.93 o
   0  -9  10        3.20        3.66      2.23 o
   1  -9  10      164.17      166.23      4.96 o
   2  -9  10       92.01      108.96      5.03 o
   3  -9  10       13.18       10.54      2.07 o
   4  -9  10        4.16        4.71      2.01 o
   5  -9  10        0.00        1.04      1.72 o
  -5  -8  10        2.66        3.18      2.78 o
  -4  -8  10       19.03       18.44      2.56 o
  -3  -8  10        2.00        3.29      1.19 o
  -2  -8  10      153.83      163.29      4.38 o
  -1  -8  10       11.87        9.82      0.99 o
   0  -8  10       12.38        9.13      1.43 o
   1  -8  10       27.82       31.16      1.80 o
   2  -8  10       14.05       18.84      1.38 o
   3  -8  10        0.19        2.08      2.95 o
   4  -8  10        9.21        6.34      1.36 o
   5  -8  10        4.14        3.08      2.00 o
  -5  -7  10        0.66       -0.68      1.44 o
  -4  -7  10        0.31        0.84      1.05 o
  -3  -7  10        4.99        5.51      1.16 o
  -2  -7  10       17.24       12.08      1.10 o
  -1  -7  10        1.81        2.02      0.76 o
   0  -7  10       24.88       22.15      1.67 o
   1  -7  10        6.66        9.50      1.02 o
   2  -7  10       20.33       24.71      1.41 o
   3  -7  10       54.10       52.37      2.30 o
   4  -7  10       32.74       33.80      2.85 o
   5  -7  10        4.69        6.23      1.73 o
   6  -7  10        5.56        6.63      1.68 o
  -6  -6  10        0.74       -0.04      1.38 o
  -5  -6  10       40.06       44.27      2.36 o
  -4  -6  10       37.46       44.61      2.29 o
  -3  -6  10        9.10        8.92      1.25 o
  -2  -6  10       10.46        9.00      0.88 o
  -1  -6  10        8.93        7.72      1.02 o
   0  -6  10       32.56       29.62      1.93 o
   1  -6  10       64.99       69.48      2.42 o
   2  -6  10       29.41       30.19      1.26 o
   3  -6  10        2.33        2.89      0.99 o
   4  -6  10       83.63       88.02      2.58 o
   5  -6  10        9.82        9.12      1.09 o
   6  -6  10        0.75       -0.51      1.93 o
  -6  -5  10       46.34       49.48      2.77 o
  -5  -5  10        3.50        2.82      1.21 o
  -4  -5  10        2.78        2.26      1.24 o
  -3  -5  10        0.65        0.08      0.81 o
  -2  -5  10        6.54        4.28      0.84 o
  -1  -5  10       95.25       81.16      1.92 o
   0  -5  10        1.79        1.42      0.52 o
   1  -5  10        9.04        8.83      1.95 o
   2  -5  10        3.16        3.56      0.89 o
   3  -5  10       19.69       19.93      0.92 o
   4  -5  10        1.68        1.72      0.66 o
   5  -5  10        1.44        1.62      0.75 o
   6  -5  10       98.06      105.54      3.27 o
   7  -5  10        9.18        4.02      2.21 o
  -6  -4  10       37.55       37.00      2.39 o
  -5  -4  10        1.50        1.12      1.25 o
  -4  -4  10       30.02       30.59      1.47 o
  -3  -4  10        2.15        1.72      0.76 o
  -2  -4  10        4.00        3.60      0.59 o
  -1  -4  10       80.79       76.88      1.83 o
   0  -4  10       66.78       63.16      2.49 o
   1  -4  10       48.80       43.36      2.56 o
   2  -4  10      194.12      173.30      3.25 o
   3  -4  10        3.67        1.82      0.51 o
   4  -4  10       19.65       19.81      1.50 o
   5  -4  10        7.54        7.71      1.56 o
   6  -4  10       21.40       22.90      5.14 o
   7  -4  10        1.60        0.67      1.55 o
  -6  -3  10        7.82        4.28      1.78 o
  -5  -3  10        1.68        0.56      0.96 o
  -4  -3  10       27.55       26.91      3.28 o
  -3  -3  10       60.90       55.59      1.62 o
  -2  -3  10       74.26       67.31      1.81 o
  -1  -3  10      173.10      177.39      3.07 o
   0  -3  10      198.48      187.05      3.13 o
   1  -3  10      111.08      103.88      3.85 o
   2  -3  10       22.94       29.78      0.91 o
   3  -3  10       16.79       19.04      2.35 o
   4  -3  10       10.25       12.39      0.77 o
   5  -3  10       40.14       35.61      1.31 o
   6  -3  10        9.02        6.67      1.19 o
   7  -3  10        1.38       -0.14      1.18 o
  -6  -2  10       44.46       42.68      2.57 o
  -5  -2  10       28.04       26.46      1.83 o
  -4  -2  10        0.01        0.05      1.06 o
  -3  -2  10       56.16       56.89      1.72 o
  -2  -2  10       85.75       85.57      2.06 o
  -1  -2  10        0.28        0.64      0.33 o
   0  -2  10      333.56      330.53      5.35 o
   1  -2  10      190.80      190.75      3.69 o
   2  -2  10        0.03        0.51      0.40 o
   3  -2  10      448.63      452.70      7.26 o
   4  -2  10        8.41        6.38      0.59 o
   5  -2  10        0.36       -0.28      0.57 o
   6  -2  10       15.64       15.97      1.25 o
   7  -2  10        0.08        0.88      3.62 o
  -6  -1  10       29.39       33.54      1.98 o
  -5  -1  10       10.97        9.84      1.11 o
  -4  -1  10       49.48       50.63      2.69 o
  -3  -1  10      153.09      156.54      9.00 o
  -2  -1  10       81.94       83.37      4.46 o
  -1  -1  10       31.42       30.31      0.94 o
   0  -1  10      146.03      157.89      3.78 o
   1  -1  10       13.47       13.73      0.70 o
   2  -1  10      163.58      170.54      2.99 o
   3  -1  10        1.89        3.22      0.52 o
   4  -1  10      101.19       91.91      2.02 o
   5  -1  10       22.26       21.21      1.08 o
   6  -1  10        4.17        3.81      1.33 o
   7  -1  10        0.41        3.12      1.15 o
   8  -1  10        0.46       -0.04      2.04 o
  -7   0  10       13.20        9.94      3.52 o
  -6   0  10        2.20        0.75      1.34 o
  -5   0  10       95.04       99.20      2.57 o
  -4   0  10       27.69       28.11      1.24 o
  -3   0  10      275.30      283.67      5.46 o
  -2   0  10        8.17        9.45      0.59 o
  -1   0  10       10.81       11.75      0.71 o
   0   0  10       62.24       66.63      1.38 o
   1   0  10        0.03        0.24      0.92 o
   2   0  10        6.26        3.00      0.33 o
   3   0  10      396.57      391.61      6.22 o
   4   0  10        0.42        1.17      1.33 o
   5   0  10       16.73       15.36      1.10 o
   6   0  10        5.50        5.47      1.00 o
   7   0  10       52.18       48.90      2.02 o
   8   0  10        0.65        0.58      1.45 o
  -7   1  10        3.26        0.68      2.01 o
  -6   1  10       76.93       82.31      2.68 o
  -5   1  10        4.72        5.14      0.95 o
  -4   1  10       17.99       18.24      1.34 o
  -3   1  10       20.32       20.83      0.87 o
  -2   1  10        2.95        1.47      0.41 o
  -1   1  10       50.01       57.34      1.47 o
   0   1  10       67.18       72.89      1.62 o
   1   1  10       20.54       22.69      0.82 o
   2   1  10       18.32       23.35      0.57 o
   3   1  10       83.45       69.16      1.48 o
   4   1  10       64.73       59.50      1.25 o
   5   1  10       10.16       10.69      0.94 o
   6   1  10        1.82        2.97      0.92 o
   7   1  10       15.48       13.57      1.26 o
   8   1  10        0.01       -1.30      1.30 o
  -7   2  10      151.69      136.46      6.75 o
  -6   2  10       16.18       14.94      1.34 o
  -5   2  10      127.41      142.96      3.53 o
  -4   2  10        2.37        0.78      0.69 o
  -3   2  10        0.49       -0.65      0.65 o
  -2   2  10       37.47       34.59      1.16 o
  -1   2  10      248.07      244.99      3.94 o
   0   2  10       81.65       84.46      2.47 o
   1   2  10     1479.08     1580.39     23.90 o
   2   2  10       96.64      107.95      5.62 o
   3   2  10      268.32      250.01      4.72 o
   4   2  10       28.12       22.89      1.90 o
   5   2  10       14.48       14.85      2.43 o
   6   2  10       47.04       45.59      1.66 o
   7   2  10        7.64        7.07      1.10 o
   8   2  10        2.97        4.63      1.54 o
  -6   3  10        0.15        1.23      1.33 o
  -5   3  10      117.13      130.05      3.45 o
  -4   3  10      121.66      124.59      2.99 o
  -3   3  10       67.78       66.00      2.44 o
  -2   3  10      405.03      382.58      7.07 o
  -1   3  10      112.90      111.17      2.73 o
   0   3  10       69.51       71.61      1.69 o
   1   3  10      362.56      396.55      7.47 o
   2   3  10       73.08       74.38      2.61 o
   3   3  10      113.40      109.84      1.82 o
   4   3  10      598.38      579.11      8.65 o
   5   3  10      221.69      220.42      3.99 o
   6   3  10        1.11        0.54      0.77 o
   7   3  10        9.09        8.06      1.25 o
   8   3  10        1.60        0.14      2.72 o
  -6   4  10       36.24       34.42      1.84 o
  -5   4  10        4.79        5.15      0.93 o
  -4   4  10       85.52       84.32      2.35 o
  -3   4  10        0.35       -0.07      0.48 o
  -2   4  10       27.61       25.33      0.99 o
  -1   4  10       27.96       37.32      1.42 o
   0   4  10        4.71        6.97      0.35 o
   1   4  10       43.96       45.91      1.29 o
   2   4  10      107.60      112.84      2.43 o
   3   4  10        5.90        4.27      0.39 o
   4   4  10       83.18       85.81      1.58 o
   5   4  10      181.48      175.79      2.95 o
   6   4  10        5.63        6.94      0.80 o
   7   4  10       20.18       21.79      1.38 o
   8   4  10        0.72       -0.14      1.26 o
  -6   5  10        3.46        2.27      1.01 o
  -5   5  10        7.79        8.92      1.80 o
  -4   5  10       37.76       40.36      3.06 o
  -3   5  10        2.02        2.68      0.83 o
  -2   5  10       38.29       36.30      1.21 o
  -1   5  10        3.90        1.43      0.43 o
   0   5  10        0.01       -0.22      0.22 o
   1   5  10      277.77      302.67     14.28 o
   2   5  10       51.02       51.05      1.18 o
   3   5  10      227.73      213.75      4.82 o
   4   5  10      103.67      102.08      1.82 o
   5   5  10       15.43       14.48      0.76 o
   6   5  10        5.00        5.62      0.86 o
   7   5  10        1.88        0.95      0.96 o
   8   5  10      102.55       98.86      4.72 o
  -6   6  10       37.11       37.28      1.87 o
  -5   6  10        0.86        1.40      0.90 o
  -4   6  10        0.74        0.45      0.84 o
  -3   6  10       70.28       72.51      1.94 o
  -2   6  10       24.27       25.89      1.10 o
  -1   6  10       36.76       24.67      1.65 o
   0   6  10       73.48       82.40      1.89 o
   1   6  10      184.42      185.19      3.11 o
   2   6  10      185.11      178.89      5.50 o
   3   6  10       30.83       30.77      2.47 o
   4   6  10        2.85        1.34      0.44 o
   5   6  10        0.34        0.33      1.11 o
   6   6  10        4.99        4.90      0.94 o
   7   6  10        4.99        5.30      1.09 o
   8   6  10       26.61       23.18      2.81 o
  -6   7  10        0.25       -0.06      1.43 o
  -5   7  10        2.33        1.23      0.98 o
  -4   7  10        0.09       -0.35      1.12 o
  -3   7  10        0.89        0.92      0.66 o
  -2   7  10       20.32       21.75      0.86 o
  -1   7  10        6.96        7.63      0.61 o
   0   7  10        6.40        3.22      0.39 o
   1   7  10        2.21        2.17      0.38 o
   2   7  10        0.72        0.32      0.29 o
   3   7  10       24.78       25.27      0.70 o
   4   7  10      168.18      159.33      6.42 o
   5   7  10       11.51       12.55      0.86 o
   6   7  10        0.01       -0.03      0.39 o
   7   7  10       16.15       17.83      2.78 o
   8   7  10        9.53        6.34      1.60 o
  -5   8  10        2.39        2.22      1.70 o
  -4   8  10       40.02       37.44      2.62 o
  -3   8  10      419.20      451.83     18.50 o
  -2   8  10       10.84       10.63      0.89 o
  -1   8  10        9.19        8.12      0.60 o
   0   8  10       25.18       26.67      0.81 o
   1   8  10       68.05       69.17      1.45 o
   2   8  10       30.42       29.29      1.02 o
   3   8  10       29.85       31.00      0.95 o
   4   8  10       32.72       31.72      1.06 o
   5   8  10        7.32        6.25      1.02 o
   6   8  10        0.03       -0.39      0.87 o
   7   8  10       62.26       62.67      4.09 o
   8   8  10        0.14        0.40      1.33 o
  -5   9  10        2.95        2.76      1.98 o
  -4   9  10       20.44       21.34      1.76 o
  -3   9  10       18.21       18.55      1.81 o
  -2   9  10        0.01       -0.17      0.37 o
  -1   9  10       63.84       68.95      1.97 o
   0   9  10       64.47       83.37      2.00 o
   1   9  10       31.75       36.62      1.70 o
   2   9  10      141.99      141.91      8.27 o
   3   9  10       63.80       63.35      1.57 o
   4   9  10       43.18       42.69      1.18 o
   5   9  10       20.58       24.80      2.30 o
   6   9  10       67.45       68.18      1.88 o
   7   9  10       15.37       14.72      3.28 o
  -5  10  10      255.83      240.36     12.40 o
  -4  10  10       94.18       91.00      7.51 o
  -3  10  10        1.28        1.08      1.12 o
  -2  10  10        0.00        0.39      0.87 o
  -1  10  10        6.74        6.75      0.74 o
   0  10  10        3.31        3.13      0.86 o
   1  10  10       11.57       10.00      0.83 o
   2  10  10       60.17       57.80      4.83 o
   3  10  10      219.75      209.06      4.06 o
   4  10  10        0.11        0.34      0.61 o
   5  10  10        1.29        1.86      0.82 o
   6  10  10       18.01       19.63      3.64 o
   7  10  10        3.30        1.96      2.20 o
  -4  11  10       16.06       17.18      2.01 o
  -3  11  10        3.25        2.75      1.45 o
  -2  11  10        1.55        1.52      0.90 o
  -1  11  10       36.11       34.53      1.32 o
   0  11  10       15.31       15.79      0.91 o
   1  11  10       39.62       40.23      1.53 o
   2  11  10       55.53       57.83      3.69 o
   3  11  10       12.69       10.92      1.11 o
   4  11  10       13.46       14.86      1.04 o
   5  11  10       52.36       59.88      3.49 o
   6  11  10       80.06       83.59      8.18 o
  -4  12  10        0.15       -0.42      1.46 o
  -3  12  10        1.33        1.41      2.57 o
  -2  12  10        4.89        4.08      0.96 o
  -1  12  10        3.40        3.43      0.76 o
   0  12  10        0.37       -0.26      0.56 o
   1  12  10      433.69      450.42     11.80 o
   2  12  10       25.00       24.60      1.82 o
   3  12  10        5.50        6.50      0.94 o
   4  12  10        0.75        1.59      0.94 o
   5  12  10        6.88        7.57      1.77 o
   6  12  10       10.17        9.43      4.74 o
  -3  13  10        0.42        1.88      1.37 o
  -2  13  10       17.73       19.24      3.16 o
  -1  13  10        2.23        4.60      1.66 o
   0  13  10       11.73       11.43      2.45 o
   1  13  10       64.79       62.55      2.72 o
   2  13  10        1.07        0.99      1.45 o
   3  13  10        7.28        4.95      1.04 o
   4  13  10       23.27       23.89      2.57 o
   5  13  10      158.65      164.02      6.21 o
  -2  14  10        0.50       -2.69      2.69 o
  -1  14  10        8.97       11.64      2.25 o
   0  14  10        3.08        2.70      1.81 o
   1  14  10       14.53       11.22      3.18 o
   2  14  10       22.60       19.63      1.94 o
   3  14  10        1.95        1.02      1.12 o
   4  14  10        1.56       -0.70      1.27 o
  -1  15  10       57.65       61.87      4.69 o
   0  15  10       10.96        8.36      2.09 o
   1  15  10        5.64        9.07      1.63 o
   2  15  10      128.06      126.24      6.84 o
   0 -11  11       12.81        8.22      2.62 o
   1 -11  11       12.10       17.52      4.03 o
  -3 -10  11        2.34        2.57      2.69 o
  -2 -10  11       50.15       60.77      4.94 o
  -1 -10  11      128.96      158.44      9.26 o
   0 -10  11        0.75       -1.48      3.17 o
   1 -10  11       14.98       14.20      1.42 o
   2 -10  11       16.93       17.93      1.69 o
   3 -10  11        0.10       -1.34      1.38 o
   4 -10  11        4.13        1.33      2.05 o
  -4  -9  11       12.51        9.74      2.41 o
  -3  -9  11       47.54       43.60      4.02 o
  -2  -9  11       30.36       32.44      3.32 o
  -1  -9  11       19.31       18.60      1.42 o
   0  -9  11        5.28        6.87      1.73 o
   1  -9  11       66.63       58.34      2.39 o
   2  -9  11        2.28        2.04      1.25 o
   3  -9  11        0.87        1.32      1.01 o
   4  -9  11        5.66        4.34      3.70 o
  -4  -8  11       18.87       22.27      2.51 o
  -3  -8  11       49.64       55.17      2.07 o
  -2  -8  11        0.68       -1.01      1.01 o
  -1  -8  11       15.23       14.05      1.19 o
   0  -8  11       93.52       97.30      3.40 o
   1  -8  11       71.87       76.74      2.74 o
   2  -8  11       41.39       45.32      2.09 o
   3  -8  11       61.78       59.49      2.55 o
   4  -8  11       19.51       17.15      1.65 o
   5  -8  11      117.53      118.67      7.82 o
  -5  -7  11        3.68        2.45      1.17 o
  -4  -7  11        8.80        8.74      1.16 o
  -3  -7  11        2.38        2.89      1.21 o
  -2  -7  11       33.34       34.50      1.79 o
  -1  -7  11       20.40       19.77      1.30 o
   0  -7  11        4.24        3.79      1.04 o
   1  -7  11       50.75       56.54      2.22 o
   2  -7  11       47.06       47.39      2.85 o
   3  -7  11       43.50       47.33      2.78 o
   4  -7  11        0.15       -0.35      1.05 o
   5  -7  11       13.20       13.50      1.79 o
  -5  -6  11       11.46        7.23      1.30 o
  -4  -6  11       75.23       76.52      2.77 o
  -3  -6  11       15.97       17.79      1.28 o
  -2  -6  11        8.51        6.44      0.90 o
  -1  -6  11        0.69       -0.80      0.88 o
   0  -6  11       19.25       23.12      1.59 o
   1  -6  11       53.74       51.45      2.76 o
   2  -6  11       70.31       79.75      2.98 o
   3  -6  11       10.58       14.05      1.29 o
   4  -6  11        1.01        2.14      1.36 o
   5  -6  11       16.43       16.91      2.63 o
   6  -6  11        0.25       -2.60      2.60 o
  -5  -5  11        2.39        5.72      1.36 o
  -4  -5  11       14.05       12.93      1.37 o
  -3  -5  11        2.15        3.18      0.84 o
  -2  -5  11       11.92       11.34      0.94 o
  -1  -5  11       44.70       40.16      1.69 o
   0  -5  11        6.56        4.49      0.67 o
   1  -5  11       33.75       34.18      1.33 o
   2  -5  11       21.91       15.17      0.88 o
   3  -5  11       33.84       35.65      2.80 o
   4  -5  11       24.14       26.27      1.10 o
   5  -5  11       14.39       14.47      1.44 o
   6  -5  11        1.78        1.92      1.35 o
  -6  -4  11       34.54       34.80      2.32 o
  -5  -4  11       75.93       78.08      3.03 o
  -4  -4  11        0.34        0.40      0.97 o
  -3  -4  11       42.16       39.67      1.92 o
  -2  -4  11       21.53       22.30      0.98 o
  -1  -4  11        2.19        1.88      0.98 o
   0  -4  11       13.17       13.34      0.87 o
   1  -4  11        4.42        4.30      0.94 o
   2  -4  11       39.17       29.95      1.52 o
   3  -4  11        0.09       -0.12      0.54 o
   4  -4  11       60.97       66.45      1.83 o
   5  -4  11        1.97        0.73      0.94 o
   6  -4  11       11.71       11.74      1.58 o
   7  -4  11        1.88        1.82      1.30 o
  -6  -3  11        9.11        9.31      1.74 o
  -5  -3  11        0.03        0.04      1.18 o
  -4  -3  11        1.93        2.22      1.21 o
  -3  -3  11      493.03      478.60      9.45 o
  -2  -3  11      167.75      149.52      3.38 o
  -1  -3  11       15.86       17.69      0.97 o
   0  -3  11      166.54      165.60      3.94 o
   1  -3  11      328.19      336.89      6.10 o
   2  -3  11        0.56       -0.23      1.01 o
   3  -3  11        9.07        5.85      0.68 o
   4  -3  11        0.75        0.16      0.62 o
   5  -3  11       79.68       92.94      2.38 o
   6  -3  11       39.22       37.69      1.93 o
   7  -3  11       10.15        7.84      1.48 o
  -6  -2  11      173.08      178.90      6.79 o
  -5  -2  11        2.14        0.76      1.17 o
  -4  -2  11       11.11       10.37      1.01 o
  -3  -2  11      134.44      132.89      3.06 o
  -2  -2  11      245.92      243.48      5.31 o
  -1  -2  11        0.06       -0.10      0.30 o
   0  -2  11      779.98      796.52     11.35 o
   1  -2  11      929.28      957.71     15.04 o
   2  -2  11        1.85        1.72      0.52 o
   3  -2  11      201.90      177.41      3.34 o
   4  -2  11       34.54       27.64      1.30 o
   5  -2  11       17.57       20.73      1.20 o
   6  -2  11        1.52        3.43      1.24 o
   7  -2  11        0.52        1.03      1.99 o
  -6  -1  11        7.85        6.76      1.98 o
  -5  -1  11        0.87        1.96      1.72 o
  -4  -1  11      137.77      137.30      3.38 o
  -3  -1  11       83.93       82.02      2.12 o
  -2  -1  11       15.94       15.72      0.83 o
  -1  -1  11      207.14      209.15      4.51 o
   0  -1  11       67.74       65.24      1.35 o
   1  -1  11      115.35      120.59      2.57 o
   2  -1  11      113.62      115.23      2.21 o
   3  -1  11       32.63       36.38      1.05 o
   4  -1  11      293.47      256.90      4.67 o
   5  -1  11      195.25      190.80      4.41 o
   6  -1  11        5.57        7.12      1.17 o
   7  -1  11       12.09       12.52      1.36 o
  -6   0  11        0.09       -0.91      0.91 o
  -5   0  11       99.35      113.83      3.10 o
  -4   0  11      111.42      111.63      3.41 o
  -3   0  11        2.01        2.11      0.61 o
  -2   0  11      301.00      305.47      5.78 o
  -1   0  11       46.04       43.81      1.29 o
   0   0  11       26.73       27.73      0.72 o
   1   0  11      182.79      201.78     10.74 o
   2   0  11       68.99       58.47      2.55 o
   3   0  11       60.10       59.68      1.42 o
   4   0  11      150.41      144.21      2.91 o
   5   0  11        0.51       -0.18      0.99 o
   6   0  11        1.79        2.02      0.90 o
   7   0  11       34.61       41.81      1.81 o
   8   0  11        1.72        2.16      1.96 o
  -6   1  11       29.75       25.90      3.05 o
  -5   1  11       46.72       51.24      1.98 o
  -4   1  11       11.69       11.56      1.50 o
  -3   1  11       47.05       47.19      1.49 o
  -2   1  11      323.95      331.95      6.27 o
  -1   1  11       89.54       94.67      1.98 o
   0   1  11       30.87       31.33      0.93 o
   1   1  11       26.07       26.59      1.16 o
   2   1  11      220.83      249.74      9.90 o
   3   1  11      112.68       94.74      1.92 o
   4   1  11       93.83       76.69      1.69 o
   5   1  11       79.64       79.87      3.05 o
   6   1  11        9.39        9.55      1.19 o
   7   1  11        0.07       -0.56      1.13 o
   8   1  11       11.06        7.97      2.26 o
  -6   2  11       41.79       40.81      2.31 o
  -5   2  11        6.08        6.99      1.06 o
  -4   2  11        9.42        8.20      1.66 o
  -3   2  11        8.28        8.82      1.17 o
  -2   2  11      121.84      121.02      2.30 o
  -1   2  11       83.89       92.76      4.60 o
   0   2  11      123.49      116.61      3.71 o
   1   2  11       53.54       51.03      1.32 o
   2   2  11       98.38      100.29      6.63 o
   3   2  11       70.11       68.15      2.20 o
   4   2  11      263.24      244.36      4.35 o
   5   2  11       80.94       80.66      4.26 o
   6   2  11       47.89       48.28      2.45 o
   7   2  11        1.21        1.10      0.93 o
   8   2  11       13.05       10.54      2.43 o
  -6   3  11       15.77       17.91      1.49 o
  -5   3  11       22.33       23.08      1.41 o
  -4   3  11       41.62       40.93      1.52 o
  -3   3  11      164.34      166.05      3.73 o
  -2   3  11       38.22       39.03      2.36 o
  -1   3  11      157.66      148.53      3.09 o
   0   3  11        0.01       -0.67      0.67 o
   1   3  11      350.35      351.36      6.23 o
   2   3  11      117.46      123.98      6.81 o
   3   3  11        0.53        0.66      0.40 o
   4   3  11       16.59       10.54      1.49 o
   5   3  11       91.29       87.16      2.19 o
   6   3  11        8.98        7.10      1.47 o
   7   3  11       25.52       21.90      2.65 o
   8   3  11       19.54       18.77      2.64 o
  -6   4  11        5.36        6.38      3.24 o
  -5   4  11        0.05        0.49      1.02 o
  -4   4  11       32.56       36.96      2.49 o
  -3   4  11       31.43       31.12      1.79 o
  -2   4  11       63.43       59.92      1.58 o
  -1   4  11     1334.95     1276.97     21.44 o
   0   4  11      113.29      113.17      2.35 o
   1   4  11      115.30      117.77      7.23 o
   2   4  11       34.01       32.68      1.07 o
   3   4  11        2.38        2.28      0.35 o
   4   4  11       23.20       25.03      0.79 o
   5   4  11      225.36      225.86      6.76 o
   6   4  11       81.25       86.66      2.13 o
   7   4  11       25.96       29.01      2.98 o
   8   4  11       12.18       15.36      2.88 o
  -6   5  11       16.51       19.82      1.78 o
  -5   5  11       26.23       27.28      1.61 o
  -4   5  11       15.82       15.93      1.13 o
  -3   5  11        1.55        2.57      0.89 o
  -2   5  11       40.29       36.45      1.33 o
  -1   5  11       57.83       59.25      1.66 o
   0   5  11       48.81       52.28      1.33 o
   1   5  11      185.29      181.95      3.77 o
   2   5  11      936.66      940.75     12.06 o
   3   5  11     1011.07      997.63     12.82 o
   4   5  11       43.05       46.65      1.04 o
   5   5  11      189.86      189.88      7.93 o
   6   5  11       30.00       31.33      1.46 o
   7   5  11       32.00       32.20      2.18 o
  -6   6  11       13.39       17.83      3.13 o
  -5   6  11        1.04        2.06      1.13 o
  -4   6  11       75.65       81.35      2.36 o
  -3   6  11       10.00       10.34      1.03 o
  -2   6  11       77.80       79.55      2.01 o
  -1   6  11       54.81       53.55      1.46 o
   0   6  11      138.99      149.57      2.93 o
   1   6  11       93.16       93.89      3.32 o
   2   6  11       37.17       36.30      0.84 o
   3   6  11      594.36      617.95      9.15 o
   4   6  11        0.83        1.71      0.48 o
   5   6  11       11.87       14.56      1.51 o
   6   6  11       78.56       89.66      2.86 o
   7   6  11        1.16        1.04      2.13 o
  -6   7  11       10.96        5.63      2.71 o
  -5   7  11        0.69        1.66      1.17 o
  -4   7  11        0.00        0.89      1.09 o
  -3   7  11       15.20       18.71      1.01 o
  -2   7  11        2.36        4.49      0.91 o
  -1   7  11       11.37       11.47      0.70 o
   0   7  11        0.18        1.68      0.41 o
   1   7  11       27.65       33.59      0.88 o
   2   7  11        2.02        2.40      0.35 o
   3   7  11        2.04        1.22      0.40 o
   4   7  11       18.27       15.43      0.85 o
   5   7  11        1.95        1.63      0.52 o
   6   7  11      302.03      320.80      5.91 o
   7   7  11      177.17      192.41      6.97 o
  -5   8  11       27.02       29.21      3.93 o
  -4   8  11        4.05        5.07      1.86 o
  -3   8  11        7.86        7.99      0.71 o
  -2   8  11       35.00       37.15      1.25 o
  -1   8  11        2.25        2.97      1.17 o
   0   8  11       76.25       82.10      1.78 o
   1   8  11       43.67       43.61      1.34 o
   2   8  11        7.79        7.64      1.55 o
   3   8  11      164.02      164.55      3.25 o
   4   8  11        0.34       -0.47      0.54 o
   5   8  11        6.94        6.93      0.83 o
   6   8  11       31.13       33.44      2.47 o
   7   8  11       28.89       25.36      2.72 o
  -5   9  11        2.06        2.08      1.85 o
  -4   9  11       10.81       11.31      1.42 o
  -3   9  11       12.92       15.99      1.63 o
  -2   9  11        2.33        1.24      0.60 o
  -1   9  11        1.31        2.39      0.68 o
   0   9  11       34.88       35.54      1.16 o
   1   9  11        0.15        0.62      0.53 o
   2   9  11      131.99      128.75      4.37 o
   3   9  11       46.25       44.72      2.17 o
   4   9  11       75.24       79.36      1.84 o
   5   9  11       46.12       49.54      2.40 o
   6   9  11       10.15        8.50      1.41 o
   7   9  11        1.51        2.01      1.39 o
  -4  10  11      182.88      190.44     15.88 o
  -3  10  11        6.63        9.35      1.45 o
  -2  10  11        3.15        3.33      0.79 o
  -1  10  11       14.14       14.65      0.86 o
   0  10  11        0.02        0.01      0.92 o
   1  10  11       92.70       96.58      6.56 o
   2  10  11        2.63        2.73      0.57 o
   3  10  11      161.42      153.29      3.01 o
   4  10  11        1.24        2.43      0.58 o
   5  10  11       57.46       61.80      2.12 o
   6  10  11       24.51       25.57      1.86 o
  -4  11  11       20.53       20.50      2.05 o
  -3  11  11        3.86        5.07      1.28 o
  -2  11  11      401.54      451.50      9.23 o
  -1  11  11      148.14      162.01      3.76 o
   0  11  11        2.56        1.67      0.71 o
   1  11  11       78.09       83.33      2.55 o
   2  11  11        6.09        5.84      1.69 o
   3  11  11        1.63        0.91      0.76 o
   4  11  11       30.11       29.58      4.62 o
   5  11  11       13.90       14.93      1.49 o
   6  11  11       38.93       37.75      2.28 o
  -4  12  11        2.32        1.41      1.69 o
  -3  12  11        0.11       -1.22      1.22 o
  -2  12  11        3.75        6.35      0.93 o
  -1  12  11        4.74        3.91      1.43 o
   0  12  11       26.99       31.44      1.49 o
   1  12  11      100.91       97.47      3.42 o
   2  12  11       41.72       40.96      2.06 o
   3  12  11        9.99       11.06      1.42 o
   4  12  11        0.00        0.04      2.23 o
   5  12  11       30.99       28.70      2.17 o
   6  12  11        1.03        1.27      1.57 o
  -3  13  11        0.05        0.28      0.90 o
  -2  13  11        5.86        6.46      1.25 o
  -1  13  11        0.06       -0.68      1.32 o
   0  13  11        0.11       -1.41      1.41 o
   1  13  11       16.71       16.98      1.58 o
   2  13  11       56.86       57.44      2.62 o
   3  13  11        6.74        4.62      1.72 o
   4  13  11       72.40       79.74      5.80 o
   5  13  11      129.93      139.57      9.53 o
  -2  14  11        0.69       -1.25      3.06 o
  -1  14  11      167.58      173.17      9.18 o
   0  14  11      105.43      128.66      7.05 o
   1  14  11        1.61        0.39      1.35 o
   2  14  11       20.25       20.30      1.65 o
   3  14  11       17.68       19.60      2.00 o
   4  14  11        3.33        5.73      3.35 o
  -1  15  11       15.11       15.91      2.63 o
   0  15  11        1.38        3.94      2.09 o
   1  15  11        0.23        0.55      2.43 o
   2  15  11        1.52        2.49      1.35 o
  -2 -10  12      113.85      100.34      5.85 o
  -1 -10  12      146.11      146.08      8.43 o
   0 -10  12       74.83       74.64      5.59 o
   1 -10  12       11.69        9.00      2.78 o
   2 -10  12        2.56        3.37      1.07 o
   3 -10  12        5.08        4.15      1.37 o
  -3  -9  12       10.30       12.21      2.88 o
  -2  -9  12        0.00       -0.76      2.33 o
  -1  -9  12        7.84        6.76      1.48 o
   0  -9  12       75.69       79.00      4.72 o
   1  -9  12        1.98        1.73      1.33 o
   2  -9  12       34.34       34.97      4.27 o
   3  -9  12        5.15        5.12      1.50 o
   4  -9  12       54.34       57.65      3.42 o
  -4  -8  12       28.51       17.90      3.22 o
  -3  -8  12      190.99      189.94      6.30 o
  -2  -8  12       51.39       56.78      2.39 o
  -1  -8  12        3.48        2.13      1.09 o
   0  -8  12      169.17      181.76      5.11 o
   1  -8  12       11.26       12.51      1.34 o
   2  -8  12       80.07       83.00      7.57 o
   3  -8  12        4.96        5.30      1.26 o
   4  -8  12       61.48       60.26      3.15 o
   5  -8  12        5.22        2.16      2.16 o
  -4  -7  12        2.44        1.84      1.45 o
  -3  -7  12       16.76       13.96      1.47 o
  -2  -7  12        0.60        0.40      0.84 o
  -1  -7  12       11.75       13.26      1.34 o
   0  -7  12        7.13        9.04      1.34 o
   1  -7  12       18.55       22.79      2.29 o
   2  -7  12        4.51        6.85      1.39 o
   3  -7  12        9.33       11.30      1.32 o
   4  -7  12       20.50       21.60      5.97 o
   5  -7  12       12.68       10.40      1.74 o
  -5  -6  12       23.52       21.26      1.99 o
  -4  -6  12       15.27       18.17      1.57 o
  -3  -6  12       22.46       24.79      1.58 o
  -2  -6  12        0.17        0.97      0.92 o
  -1  -6  12       21.69       25.49      1.28 o
   0  -6  12      159.65      165.10      6.04 o
   1  -6  12       33.39       36.86      1.77 o
   2  -6  12       17.68       14.85      2.10 o
   3  -6  12       19.57       20.92      1.65 o
   4  -6  12        1.72        4.56      1.26 o
   5  -6  12       28.84       30.52      3.07 o
  -5  -5  12        4.86        5.90      1.32 o
  -4  -5  12       19.92       20.80      1.68 o
  -3  -5  12       13.41       15.07      1.43 o
  -2  -5  12        5.19        4.68      0.88 o
  -1  -5  12        2.80        1.84      0.93 o
   0  -5  12        0.05       -0.36      1.29 o
   1  -5  12        4.09        5.54      0.78 o
   2  -5  12       76.32       75.14      2.24 o
   3  -5  12        0.12        1.11      0.70 o
   4  -5  12        0.74        0.30      0.86 o
   5  -5  12       24.49       24.89      2.43 o
   6  -5  12       52.84       49.52      2.68 o
  -5  -4  12       75.38       71.18      3.21 o
  -4  -4  12        1.13        3.89      1.25 o
  -3  -4  12        0.06       -0.08      0.89 o
  -2  -4  12        2.91        3.87      0.85 o
  -1  -4  12       14.71       12.10      1.42 o
   0  -4  12        1.75        2.72      0.71 o
   1  -4  12       14.56       10.28      0.86 o
   2  -4  12       18.67       20.44      1.06 o
   3  -4  12       20.55       26.11      1.05 o
   4  -4  12       11.24       14.08      0.96 o
   5  -4  12       22.25       19.90      1.40 o
   6  -4  12        7.88        6.98      1.12 o
   7  -4  12       38.78       35.27      2.73 o
  -6  -3  12       18.29       19.77      3.05 o
  -5  -3  12        5.65        4.62      1.50 o
  -4  -3  12        9.51        9.58      1.18 o
  -3  -3  12       26.67       28.78      2.27 o
  -2  -3  12       63.45       54.68      1.72 o
  -1  -3  12        2.06        2.99      0.60 o
   0  -3  12       60.75       62.61      1.73 o
   1  -3  12       34.20       39.18      1.46 o
   2  -3  12       56.55       62.57      3.56 o
   3  -3  12       56.13       58.16      1.47 o
   4  -3  12       10.19       10.58      0.81 o
   5  -3  12       76.89       84.35      2.50 o
   6  -3  12       14.98       15.03      1.48 o
   7  -3  12       37.49       33.15      2.17 o
  -6  -2  12       39.77       39.83      2.48 o
  -5  -2  12        2.56        1.45      1.16 o
  -4  -2  12        2.08        1.96      1.71 o
  -3  -2  12      123.76      131.50      3.04 o
  -2  -2  12      129.24      130.43      3.00 o
  -1  -2  12       31.27       29.16      1.06 o
   0  -2  12      193.32      196.89      5.57 o
   1  -2  12      223.52      206.35      7.07 o
   2  -2  12       18.99       15.79      0.73 o
   3  -2  12       10.36        9.61      0.76 o
   4  -2  12       49.36       45.20      2.33 o
   5  -2  12       14.33       16.49      1.23 o
   6  -2  12        0.06       -0.15      0.95 o
   7  -2  12        2.71        2.40      1.67 o
  -6  -1  12        2.08        1.53      1.29 o
  -5  -1  12       40.87       44.64      3.99 o
  -4  -1  12       98.92      100.06      2.59 o
  -3  -1  12      133.85      133.81      3.04 o
  -2  -1  12      388.32      402.83      7.91 o
  -1  -1  12      226.75      226.74      4.38 o
   0  -1  12      113.75      108.81      2.08 o
   1  -1  12        7.58        6.44      1.77 o
   2  -1  12       29.47       25.56      0.97 o
   3  -1  12        3.06        5.88      0.61 o
   4  -1  12       41.32       43.64      1.36 o
   5  -1  12       38.73       36.02      1.53 o
   6  -1  12        2.62        2.70      1.20 o
   7  -1  12       10.06       10.75      1.72 o
  -6   0  12        8.06        9.82      1.59 o
  -5   0  12       34.54       38.36      2.78 o
  -4   0  12      108.39      116.43      4.76 o
  -3   0  12      175.02      184.94      4.08 o
  -2   0  12       72.82       71.54      5.79 o
  -1   0  12      429.07      442.19      7.61 o
   0   0  12      109.13      107.46      2.18 o
   1   0  12      435.93      430.85      7.40 o
   2   0  12      596.50      562.52      7.73 o
   3   0  12       62.68       56.61      1.35 o
   4   0  12      104.87      108.68      3.92 o
   5   0  12       32.04       30.22      2.61 o
   6   0  12        7.44        6.45      1.08 o
   7   0  12       45.30       46.14      5.00 o
  -6   1  12        0.46        0.54      1.19 o
  -5   1  12      146.31      158.22      3.98 o
  -4   1  12        7.42        8.45      0.91 o
  -3   1  12       52.39       55.51      4.88 o
  -2   1  12      255.58      253.36      9.53 o
  -1   1  12        1.66        1.59      0.42 o
   0   1  12       45.73       47.21      1.32 o
   1   1  12       40.47       41.41      2.51 o
   2   1  12       48.25       40.82      1.12 o
   3   1  12       86.19       72.82      1.61 o
   4   1  12        3.17        1.38      0.66 o
   5   1  12        0.92        1.28      0.95 o
   6   1  12        2.97        4.23      1.41 o
   7   1  12        3.25        2.46      1.06 o
   8   1  12        6.48        3.67      2.09 o
  -6   2  12       82.77       84.11      3.75 o
  -5   2  12       31.64       36.71      2.62 o
  -4   2  12       19.30       20.41      1.17 o
  -3   2  12       23.72       24.04      2.70 o
  -2   2  12        4.54        3.66      0.55 o
  -1   2  12      387.11      387.23      6.75 o
   0   2  12      104.25      108.13      2.84 o
   1   2  12        0.70       -0.59      0.63 o
   2   2  12      404.30      414.22      6.60 o
   3   2  12       11.11        9.80      0.85 o
   4   2  12       16.73       14.36      1.70 o
   5   2  12      159.66      142.79      3.39 o
   6   2  12        5.16        3.67      1.08 o
   7   2  12        5.69        5.72      1.16 o
  -6   3  12       14.54       16.84      1.81 o
  -5   3  12        7.41        5.91      0.98 o
  -4   3  12       92.26      100.21      2.72 o
  -3   3  12       83.10       80.14      2.63 o
  -2   3  12      120.86      122.45      2.75 o
  -1   3  12        0.07        0.41      0.32 o
   0   3  12       35.28       33.84      1.43 o
   1   3  12       25.47       28.41      0.99 o
   2   3  12      971.99      963.26     26.19 o
   3   3  12      120.38      111.49      2.68 o
   4   3  12      176.38      181.20      2.96 o
   5   3  12       19.81       17.68      0.86 o
   6   3  12       31.13       31.50      1.62 o
   7   3  12        4.60        4.84      1.09 o
  -6   4  12       11.04       10.16      1.90 o
  -5   4  12        6.20        6.14      1.28 o
  -4   4  12       43.65       46.71      1.66 o
  -3   4  12       60.64       63.81      1.87 o
  -2   4  12       49.00       44.50      2.18 o
  -1   4  12       18.91       10.06      0.74 o
   0   4  12       81.55       93.40      2.20 o
   1   4  12        2.45        1.36      0.45 o
   2   4  12      217.56      210.51      3.98 o
   3   4  12        4.86        7.15      0.86 o
   4   4  12       13.97       16.61      0.79 o
   5   4  12        6.91        6.00      0.62 o
   6   4  12        3.14        2.70      1.11 o
   7   4  12        0.14       -0.15      1.41 o
  -6   5  12        2.90        3.68      1.28 o
  -5   5  12       31.22       31.70      2.45 o
  -4   5  12       35.61       37.46      1.48 o
  -3   5  12        0.42        1.63      0.89 o
  -2   5  12       57.80       59.05      1.64 o
  -1   5  12        6.16        3.51      0.53 o
   0   5  12       72.30       93.00      2.08 o
   1   5  12        0.51        0.72      0.66 o
   2   5  12      141.50      143.44      2.92 o
   3   5  12      348.22      325.89      5.27 o
   4   5  12      279.82      284.18      4.32 o
   5   5  12        0.00       -0.60      0.72 o
   6   5  12       34.14       33.93      3.21 o
   7   5  12       24.36       27.15      2.56 o
  -6   6  12       25.44       22.69      2.96 o
  -5   6  12        5.77        6.02      1.07 o
  -4   6  12        2.51        1.82      0.89 o
  -3   6  12       31.07       31.14      2.42 o
  -2   6  12      120.28      119.08      2.74 o
  -1   6  12       25.78       24.71      1.31 o
   0   6  12       15.70       15.80      0.77 o
   1   6  12        0.97        0.54      0.68 o
   2   6  12       15.72       13.50      0.70 o
   3   6  12        3.34        2.81      0.58 o
   4   6  12        6.46        7.25      0.64 o
   5   6  12      104.93      115.70      2.93 o
   6   6  12        1.17        2.97      2.13 o
   7   6  12        0.01        0.67      1.11 o
  -5   7  12        5.74        6.81      1.18 o
  -4   7  12        1.05        0.81      0.86 o
  -3   7  12        0.96        0.48      0.94 o
  -2   7  12       14.51       15.66      0.90 o
  -1   7  12       24.98       27.22      1.31 o
   0   7  12      116.02       94.74      1.88 o
   1   7  12      112.00      110.60      2.07 o
   2   7  12      286.89      286.34      4.86 o
   3   7  12       71.41       68.16      1.59 o
   4   7  12       33.92       34.68      1.33 o
   5   7  12        8.44        8.60      0.95 o
   6   7  12        4.73        4.38      1.00 o
   7   7  12       17.92       20.41      1.73 o
  -5   8  12        0.30       -1.52      1.52 o
  -4   8  12        8.49        8.39      1.75 o
  -3   8  12        0.05        1.56      0.73 o
  -2   8  12       26.82       26.39      1.11 o
  -1   8  12       47.33       48.61      1.31 o
   0   8  12       30.14       28.47      0.92 o
   1   8  12       16.39       10.95      0.79 o
   2   8  12       39.01       37.07      1.31 o
   3   8  12        0.03        0.17      0.66 o
   4   8  12       31.66       35.42      1.61 o
   5   8  12        1.01       -0.76      1.15 o
   6   8  12       31.66       32.33      1.68 o
   7   8  12       33.77       36.07      2.96 o
  -5   9  12       27.14       22.51      2.65 o
  -4   9  12        0.35        0.51      2.05 o
  -3   9  12       13.64       12.21      1.31 o
  -2   9  12      121.22      133.77      3.15 o
  -1   9  12        6.21        8.27      0.74 o
   0   9  12        3.66        3.89      0.64 o
   1   9  12       11.32       10.96      0.88 o
   2   9  12        9.33        8.57      1.64 o
   3   9  12       90.23       84.21      2.46 o
   4   9  12        1.65        1.88      1.25 o
   5   9  12       65.88       75.78      2.25 o
   6   9  12       74.62       78.88      8.91 o
   7   9  12       25.72       18.33      1.82 o
  -4  10  12      138.02      133.12     10.68 o
  -3  10  12        9.82        7.38      1.97 o
  -2  10  12        2.66        2.55      0.89 o
  -1  10  12       29.18       32.85      3.00 o
   0  10  12        4.29        4.01      0.88 o
   1  10  12        2.62        4.82      0.84 o
   2  10  12       22.40       21.08      1.01 o
   3  10  12        7.11        4.91      0.68 o
   4  10  12        0.08        0.34      0.64 o
   5  10  12       25.07       26.26      1.23 o
   6  10  12      102.92      107.49      7.46 o
  -4  11  12        2.53        1.81      1.47 o
  -3  11  12        7.25        6.25      1.54 o
  -2  11  12        0.57        0.92      0.83 o
  -1  11  12       85.18       90.66      2.46 o
   0  11  12       22.26       25.88      1.36 o
   1  11  12        6.72        5.87      0.89 o
   2  11  12        3.70        3.95      0.65 o
   3  11  12       36.10       36.85      1.90 o
   4  11  12       49.07       51.91      2.47 o
   5  11  12       11.24       10.54      1.78 o
   6  11  12       14.01       12.89      2.46 o
  -3  12  12        0.26       -0.58      1.16 o
  -2  12  12        1.66        2.66      1.68 o
  -1  12  12       63.89       69.30      2.21 o
   0  12  12       15.57       18.38      1.19 o
   1  12  12       17.40       16.45      3.60 o
   2  12  12      236.86      233.82      6.84 o
   3  12  12        0.86       -0.24      1.13 o
   4  12  12        5.37        6.49      1.23 o
   5  12  12        2.00        3.18      1.39 o
   6  12  12       20.42       21.03      2.68 o
  -3  13  12       13.52       10.44      2.12 o
  -2  13  12       27.17       21.06      1.90 o
  -1  13  12       45.57       51.56      3.55 o
   0  13  12       48.07       48.24      3.44 o
   1  13  12        1.18        0.16      1.03 o
   2  13  12      102.27      102.54      5.84 o
   3  13  12       10.51        7.39      1.44 o
   4  13  12       60.10       67.97      4.60 o
   5  13  12      229.76      225.08     17.39 o
  -1  14  12       61.76       67.79      5.22 o
   0  14  12      121.00      125.67      7.25 o
   1  14  12       24.06       23.01      1.79 o
   2  14  12       28.93       27.18      1.94 o
   3  14  12        4.57        3.73      1.87 o
   4  14  12        1.38        2.74      1.98 o
   0  15  12       78.48       81.60      5.73 o
   1  15  12        0.89       -1.63      1.63 o
   2  15  12        4.09        5.39      1.44 o
   3  15  12        1.13       -1.77      2.18 o
   0 -10  13        3.04        4.07      2.38 o
   1 -10  13        9.43        8.74      2.36 o
   2 -10  13        1.52       -1.94      1.94 o
  -2  -9  13        2.73        2.70      2.73 o
   0  -9  13       46.97       51.09      3.95 o
   1  -9  13       37.45       35.84      2.32 o
   2  -9  13       21.10       25.11      2.12 o
   3  -9  13       16.94       17.61      1.81 o
  -3  -8  13      142.77      135.98      4.73 o
  -2  -8  13      195.08      210.41      6.99 o
  -1  -8  13       21.05       23.12      1.83 o
   0  -8  13       61.06       66.50      2.64 o
   1  -8  13       72.11       70.59      2.63 o
   2  -8  13       15.29       15.45      1.75 o
   3  -8  13       42.22       47.24      2.65 o
   4  -8  13        6.92        6.71      1.53 o
  -4  -7  13        0.12        1.77      1.81 o
  -3  -7  13        9.19       10.92      1.47 o
  -2  -7  13       17.56       16.48      1.54 o
  -1  -7  13       51.90       54.42      2.34 o
   0  -7  13        1.69        0.97      1.21 o
   1  -7  13       52.94       58.15      2.39 o
   2  -7  13        3.55        2.82      1.63 o
   3  -7  13       17.10       17.54      2.83 o
   4  -7  13        4.88        3.94      2.06 o
   5  -7  13        2.13        1.64      2.57 o
  -5  -6  13        9.02        6.50      1.71 o
  -4  -6  13       64.72       70.85      3.31 o
  -3  -6  13        4.16        3.69      1.24 o
  -2  -6  13        0.65        0.44      1.17 o
  -1  -6  13       26.84       32.66      1.67 o
   0  -6  13        3.70        5.27      1.34 o
   1  -6  13       70.35       80.70      3.46 o
   2  -6  13       41.35       42.26      1.97 o
   3  -6  13       34.51       36.28      2.17 o
   4  -6  13       80.64       87.93      4.11 o
   5  -6  13        0.31        1.12      1.76 o
  -5  -5  13        3.31        4.87      2.24 o
  -4  -5  13        1.56        0.80      1.25 o
  -3  -5  13      157.80      164.75      4.72 o
  -2  -5  13       22.19       22.51      1.50 o
  -1  -5  13        2.22        2.65      0.93 o
   0  -5  13        5.83        4.98      1.56 o
   1  -5  13       28.97       23.56      1.78 o
   2  -5  13       59.55       66.46      1.93 o
   3  -5  13        9.01       11.25      2.75 o
   4  -5  13        1.89        1.12      1.01 o
   5  -5  13       24.41       23.59      7.60 o
   6  -5  13        0.82       -1.36      1.97 o
  -5  -4  13        7.56        9.86      2.15 o
  -4  -4  13       14.70       15.97      1.27 o
  -3  -4  13       53.11       50.74      1.99 o
  -2  -4  13        7.03        7.13      1.12 o
  -1  -4  13        1.03        2.06      0.64 o
   0  -4  13       45.04       42.76      3.83 o
   1  -4  13       36.67       39.55      1.69 o
   2  -4  13        0.48       -0.01      0.65 o
   3  -4  13       25.67       26.98      2.13 o
   4  -4  13        3.52        5.91      0.94 o
   5  -4  13       13.97       14.57      1.45 o
   6  -4  13        0.12       -0.21      1.26 o
  -5  -3  13        5.36        6.03      2.24 o
  -4  -3  13        0.16        0.97      0.92 o
  -3  -3  13        3.78        5.30      1.08 o
  -2  -3  13      115.67      114.36      3.71 o
  -1  -3  13        1.45        0.98      0.72 o
   0  -3  13        0.65        0.91      0.72 o
   1  -3  13      135.72      134.04      3.79 o
   2  -3  13       30.01       34.80      1.11 o
   3  -3  13        0.24        0.55      0.52 o
   4  -3  13      125.49      128.69      2.85 o
   5  -3  13        2.28        2.20      0.93 o
   6  -3  13       48.51       53.32      7.47 o
   7  -3  13        4.29        1.70      1.80 o
  -5  -2  13       24.25       25.11      2.92 o
  -4  -2  13       13.44       11.86      1.36 o
  -3  -2  13       15.52       16.43      1.04 o
  -2  -2  13       52.81       52.91      1.65 o
  -1  -2  13        8.87        8.18      0.68 o
   0  -2  13       48.94       43.81      2.43 o
   1  -2  13      539.43      529.52     10.43 o
   2  -2  13       20.65       17.16      0.80 o
   3  -2  13       11.08       13.58      0.76 o
   4  -2  13        5.60        7.16      1.07 o
   5  -2  13       11.07       10.84      1.21 o
   6  -2  13        9.50       10.63      3.83 o
   7  -2  13        0.00        0.93      1.26 o
  -5  -1  13       53.38       54.99      3.67 o
  -4  -1  13       39.65       37.92      2.50 o
  -3  -1  13       69.11       69.60      2.99 o
  -2  -1  13       75.07       77.72      2.20 o
  -1  -1  13       29.41       30.16      0.95 o
   0  -1  13       84.56       90.92      2.47 o
   1  -1  13        0.01       -0.01      1.01 o
   2  -1  13       11.64       14.36      0.71 o
   3  -1  13       11.45       10.97      0.72 o
   4  -1  13        0.21        0.74      0.65 o
   5  -1  13       31.98       30.57      1.62 o
   6  -1  13       19.51       20.84      1.77 o
   7  -1  13       24.92       22.54      1.95 o
  -5   0  13       26.01       24.60      4.83 o
  -4   0  13        2.39        2.81      0.76 o
  -3   0  13       93.01       99.10      2.50 o
  -2   0  13        3.27        4.73      0.64 o
  -1   0  13      201.01      205.22      4.37 o
   0   0  13      741.45      775.54     12.84 o
   1   0  13       91.40       93.86      2.11 o
   2   0  13      216.79      195.80      3.19 o
   3   0  13       90.69       79.58      1.84 o
   4   0  13        7.60        5.15      0.88 o
   5   0  13       61.00       59.34      1.97 o
   6   0  13        7.26        8.22      1.27 o
   7   0  13       16.51       15.74      1.53 o
  -6   1  13        0.03        2.30      2.90 o
  -5   1  13       31.82       31.90      2.05 o
  -4   1  13        2.84        2.34      0.82 o
  -3   1  13       37.24       37.35      2.86 o
  -2   1  13       93.67       97.81      2.32 o
  -1   1  13       63.69       63.31      1.70 o
   0   1  13        0.47        0.05      0.54 o
   1   1  13      308.40      315.81      5.79 o
   2   1  13      444.52      477.81      8.40 o
   3   1  13       36.88       28.16      0.87 o
   4   1  13       62.90       64.45      1.93 o
   5   1  13        1.07        1.16      0.74 o
   6   1  13       11.53       12.60      1.31 o
   7   1  13        4.08        4.34      1.17 o
  -6   2  13       35.20       30.37      3.13 o
  -5   2  13       62.59       63.99      2.71 o
  -4   2  13       13.47       12.81      2.12 o
  -3   2  13       14.67       14.22      0.90 o
  -2   2  13       58.51       60.57      2.64 o
  -1   2  13      226.35      204.03      5.05 o
   0   2  13        6.97        3.86      0.70 o
   1   2  13      296.03      280.02      5.25 o
   2   2  13       60.51       63.28      1.68 o
   3   2  13       80.37       80.65      2.11 o
   4   2  13        0.10       -0.38      0.86 o
   5   2  13      152.15      151.94      3.70 o
   6   2  13      165.83      182.30      4.50 o
   7   2  13        1.93        3.12      1.05 o
  -6   3  13        1.69        0.77      1.34 o
  -5   3  13        0.68        0.73      1.24 o
  -4   3  13       43.54       47.51      2.04 o
  -3   3  13        1.24        1.90      1.51 o
  -2   3  13        0.88        1.19      0.65 o
  -1   3  13       58.86       65.42      4.09 o
   0   3  13        8.15        6.54      0.99 o
   1   3  13      198.97      196.59      3.84 o
   2   3  13        6.17        9.69      0.85 o
   3   3  13       13.45       15.30      1.01 o
   4   3  13       35.60       36.85      1.22 o
   5   3  13      107.79      113.74      2.39 o
   6   3  13       17.15       14.27      1.34 o
   7   3  13        9.20        7.38      2.40 o
  -6   4  13       34.53       24.23      2.75 o
  -5   4  13        0.03        0.01      1.08 o
  -4   4  13        4.17        3.17      0.96 o
  -3   4  13       23.68       24.18      2.76 o
  -2   4  13       67.33       69.78      3.26 o
  -1   4  13       18.58       19.31      0.88 o
   0   4  13       78.69       79.33      2.36 o
   1   4  13       85.63       84.87      2.18 o
   2   4  13       19.79       19.57      1.22 o
   3   4  13      490.03      472.13      7.42 o
   4   4  13        0.16       -0.05      0.38 o
   5   4  13        1.74        0.97      0.63 o
   6   4  13       18.25       15.40      1.34 o
   7   4  13        8.50        9.49      2.07 o
  -5   5  13       38.61       36.74      1.82 o
  -4   5  13       73.77       72.47      2.41 o
  -3   5  13        0.28        0.68      0.68 o
  -2   5  13        9.83       11.17      1.01 o
  -1   5  13        0.08        0.40      0.67 o
   0   5  13      212.12      176.97      3.56 o
   1   5  13      101.01       97.32      2.20 o
   2   5  13       66.71       59.65      1.59 o
   3   5  13       34.31       29.00      1.06 o
   4   5  13      135.17      126.68      2.57 o
   5   5  13        0.09       -0.67      0.67 o
   6   5  13      169.05      187.75      5.41 o
   7   5  13       29.70       25.34      2.13 o
  -5   6  13       54.33       55.82      2.68 o
  -4   6  13       34.55       36.20      5.16 o
  -3   6  13        0.00        0.57      1.45 o
  -2   6  13      153.19      156.39      3.48 o
  -1   6  13       12.62       13.55      0.78 o
   0   6  13        0.05        1.05      0.48 o
   1   6  13       21.19       19.42      0.87 o
   2   6  13        0.67        1.29      0.47 o
   3   6  13      196.01      190.98      3.35 o
   4   6  13        4.18        3.99      0.71 o
   5   6  13       17.50       20.12      1.24 o
   6   6  13       97.59      100.71      3.53 o
   7   6  13        1.55        0.55      1.57 o
  -5   7  13        6.32        5.57      1.36 o
  -4   7  13        2.06        3.98      2.49 o
  -3   7  13        3.29        3.61      0.80 o
  -2   7  13       59.89       63.32      2.41 o
  -1   7  13       10.29       11.12      0.70 o
   0   7  13       43.70       45.99      1.63 o
   1   7  13      224.72      235.63      6.06 o
   2   7  13      639.36      625.92      9.96 o
   3   7  13       51.50       49.27      1.51 o
   4   7  13      137.73      130.09      3.16 o
   5   7  13        0.02       -0.44      0.88 o
   6   7  13       75.90       81.67      2.97 o
   7   7  13       17.08       14.60      2.03 o
  -5   8  13      120.98      119.28      4.96 o
  -4   8  13        2.27        3.01      1.98 o
  -3   8  13       34.15       33.25      1.93 o
  -2   8  13        5.44        5.77      0.81 o
  -1   8  13      117.04      117.90      2.43 o
   0   8  13       22.48       22.13      0.88 o
   1   8  13      140.55      155.38      3.60 o
   2   8  13      159.60      167.92      5.65 o
   3   8  13       28.32       28.29      1.19 o
   4   8  13       18.19       23.13      1.33 o
   5   8  13       49.85       57.16      1.90 o
   6   8  13        6.76        5.78      1.14 o
   7   8  13       24.51       23.08      3.82 o
  -4   9  13       16.76       19.42      1.57 o
  -3   9  13       19.00       21.74      1.51 o
  -2   9  13      219.92      232.48      5.05 o
  -1   9  13        0.50       -0.62      0.62 o
   0   9  13       27.69       28.61      1.13 o
   1   9  13       82.47       93.35      2.94 o
   2   9  13        1.04        0.71      0.58 o
   3   9  13       27.63       27.93      1.28 o
   4   9  13        0.06       -0.24      0.50 o
   5   9  13       40.34       47.65      2.16 o
   6   9  13      103.14      110.39      5.11 o
   7   9  13       10.74        7.16      1.46 o
  -4  10  13       33.36       30.10      4.17 o
  -3  10  13        6.02        6.93      1.34 o
  -2  10  13       34.32       35.46      1.42 o
  -1  10  13       94.19       95.11      2.49 o
   0  10  13       37.46       36.85      1.62 o
   1  10  13       11.06       12.57      1.08 o
   2  10  13       61.81       63.41      4.34 o
   3  10  13        0.85        0.43      1.37 o
   4  10  13        0.77        0.53      1.02 o
   5  10  13        9.17       10.07      1.22 o
   6  10  13       49.53       49.11      2.59 o
  -4  11  13       70.12       64.80      4.49 o
  -3  11  13        9.83        9.20      1.45 o
  -2  11  13        0.36        0.45      0.83 o
  -1  11  13       57.11       59.07      1.98 o
   0  11  13        6.23        8.74      0.97 o
   1  11  13       51.51       50.31      1.66 o
   2  11  13       37.70       43.43      1.58 o
   3  11  13       52.59       56.74      1.78 o
   4  11  13       29.33       30.52      2.99 o
   5  11  13       11.00       15.12      3.95 o
   6  11  13        0.54       -0.16      1.25 o
  -3  12  13        0.94        1.95      1.51 o
  -2  12  13        3.05        4.57      2.07 o
  -1  12  13      148.83      160.05      4.66 o
   0  12  13        2.94        1.48      0.76 o
   1  12  13        0.02        0.31      1.08 o
   2  12  13        4.18        4.98      2.30 o
   3  12  13        0.92       -0.03      1.89 o
   4  12  13        9.86        9.63      1.34 o
   5  12  13       10.15        8.63      1.61 o
  -3  13  13       33.94       26.52      2.74 o
  -2  13  13       56.42       50.47      3.79 o
  -1  13  13       45.96       45.29      2.31 o
   0  13  13       43.33       50.29      3.33 o
   1  13  13        9.72       10.36      1.74 o
   2  13  13        2.32        2.81      1.22 o
   3  13  13        5.92        4.04      1.84 o
   4  13  13       11.81        9.16      1.52 o
   5  13  13       19.07       19.49      3.36 o
  -1  14  13        5.74        1.89      3.02 o
   0  14  13      161.63      188.52      9.41 o
   1  14  13       55.74       53.48      4.27 o
   2  14  13        9.25        8.36      3.19 o
   3  14  13       39.59       37.97      4.32 o
   4  14  13        6.10        6.57      3.31 o
   0  15  13        8.94        6.60      3.06 o
   1  15  13        0.04       -0.02      1.35 o
   2  15  13        0.04        1.16      1.77 o
   3  15  13      214.42      186.12      9.52 o
   0  -9  14       15.65       16.11      2.08 o
   1  -9  14        2.20        3.78      1.47 o
   2  -9  14       12.22       12.78      3.50 o
   3  -9  14       16.47        9.71      1.81 o
  -2  -8  14       98.12       87.08      4.74 o
  -1  -8  14       16.17       15.67      2.11 o
   0  -8  14        3.80        4.19      1.87 o
   1  -8  14        1.26        1.92      1.49 o
   2  -8  14        2.44        1.10      1.63 o
   3  -8  14       10.57       12.47      5.50 o
   4  -8  14       31.71       29.55      4.07 o
  -4  -7  14       46.63       33.54      2.94 o
  -3  -7  14       35.10       32.15      3.09 o
  -2  -7  14       20.29       23.61      2.47 o
  -1  -7  14       18.23       19.43      1.79 o
   0  -7  14        8.32        7.51      1.50 o
   1  -7  14       18.64       18.72      1.62 o
   2  -7  14       10.47       11.16      1.44 o
   3  -7  14       31.91       36.29      2.21 o
   4  -7  14        7.25        6.23      1.76 o
  -4  -6  14       90.56       79.55      5.32 o
  -3  -6  14      121.97      135.82      7.69 o
  -2  -6  14        3.94        3.87      1.97 o
  -1  -6  14      133.27      152.75      6.11 o
   0  -6  14        1.34        2.34      1.77 o
   1  -6  14       68.17       82.39      3.13 o
   2  -6  14        0.00        1.38      1.17 o
   3  -6  14       15.38       17.26      1.51 o
   4  -6  14       74.15       81.21      3.72 o
   5  -6  14       60.26       55.93      4.65 o
  -4  -5  14       25.38       19.10      2.72 o
  -3  -5  14       12.59       14.77      1.71 o
  -2  -5  14        7.04        7.10      1.45 o
  -1  -5  14       17.28       16.84      2.03 o
   0  -5  14      178.01      190.82      7.01 o
   1  -5  14        7.41        7.32      1.80 o
   2  -5  14        1.62        3.20      0.95 o
   3  -5  14        1.23        2.83      1.20 o
   4  -5  14        5.17        3.92      1.37 o
   5  -5  14       59.22       56.12      3.89 o
  -5  -4  14        0.76        0.72      1.56 o
  -4  -4  14       26.04       26.33      2.93 o
  -3  -4  14       62.66       65.72      3.70 o
  -2  -4  14       67.72       74.43      4.16 o
  -1  -4  14       88.96       98.57      4.66 o
   0  -4  14        2.67        1.91      1.15 o
   1  -4  14       72.49       64.40      2.45 o
   2  -4  14       22.55       22.72      1.35 o
   3  -4  14        3.72        4.73      1.14 o
   4  -4  14        1.31        2.83      1.50 o
   5  -4  14       60.26       60.14      5.00 o
   6  -4  14       20.14       20.00      5.46 o
  -5  -3  14       43.84       36.62      3.07 o
  -4  -3  14        3.79        3.09      2.49 o
  -3  -3  14        3.55        2.65      1.92 o
  -2  -3  14      115.33      117.17      3.84 o
  -1  -3  14        8.43        7.41      1.32 o
   0  -3  14        1.60       -0.62      1.05 o
   1  -3  14       32.13       32.40      1.73 o
   2  -3  14        6.06        6.76      0.76 o
   3  -3  14        1.87        1.43      0.72 o
   4  -3  14       20.18       18.31      2.23 o
   5  -3  14       33.18       33.72      1.68 o
   6  -3  14       50.70       56.08      2.67 o
  -5  -2  14       32.02       36.16      3.05 o
  -4  -2  14       32.36       30.24      3.00 o
  -3  -2  14       19.24       15.93      2.93 o
  -2  -2  14       63.60       63.58      3.60 o
  -1  -2  14       74.26       71.48      2.58 o
   0  -2  14       31.67       29.13      1.38 o
   1  -2  14       95.73      102.69      3.73 o
   2  -2  14       63.63       71.22      6.42 o
   3  -2  14       40.84       44.78      1.44 o
   4  -2  14        7.09        5.57      0.90 o
   5  -2  14       29.86       31.34      1.64 o
   6  -2  14       26.37       28.51      3.51 o
   7  -2  14        4.37        5.30      3.30 o
  -5  -1  14       11.06       11.64      2.21 o
  -4  -1  14       24.78       22.59      1.66 o
  -3  -1  14       58.19       51.09      2.49 o
  -2  -1  14       36.45       34.54      1.66 o
  -1  -1  14        2.17        2.89      1.08 o
   0  -1  14       57.07       63.13      1.75 o
   1  -1  14        3.95        3.16      0.64 o
   2  -1  14      253.66      249.55      4.61 o
   3  -1  14       37.89       39.40      1.23 o
   4  -1  14       74.47       85.68      2.37 o
   5  -1  14       16.03       16.91      2.34 o
   6  -1  14       37.82       38.30      1.93 o
   7  -1  14       38.12       31.42      2.57 o
  -5   0  14        0.00        2.13      1.67 o
  -4   0  14       23.01       23.33      1.65 o
  -3   0  14       26.46       26.60      2.74 o
  -2   0  14       23.47       22.29      1.76 o
  -1   0  14      518.44      516.52     12.45 o
   0   0  14      633.10      633.91     12.49 o
   1   0  14      109.76      115.63      3.33 o
   2   0  14        6.79        4.14      1.09 o
   3   0  14       33.35       31.15      1.35 o
   4   0  14       17.91       20.29      1.20 o
   5   0  14      144.06      145.83      3.60 o
   6   0  14       20.38       22.07      2.30 o
   7   0  14        6.42        6.20      2.48 o
  -5   1  14       41.62       39.12      3.56 o
  -4   1  14      179.08      195.61      5.65 o
  -3   1  14       26.72       28.13      1.78 o
  -2   1  14       32.13       30.55      1.51 o
  -1   1  14        9.61        9.40      1.39 o
   0   1  14       36.47       39.20      1.29 o
   1   1  14       21.17       18.68      1.13 o
   2   1  14      282.47      271.42      5.84 o
   3   1  14       91.33       77.08      3.26 o
   4   1  14      262.63      251.52      5.50 o
   5   1  14       64.01       68.95      2.39 o
   6   1  14       28.11       31.24      1.49 o
   7   1  14        9.66        9.14      1.51 o
  -5   2  14       16.98       14.59      2.23 o
  -4   2  14       21.79       19.69      1.65 o
  -3   2  14        2.00        3.34      1.53 o
  -2   2  14      163.47      167.81      4.71 o
  -1   2  14      272.17      271.78      6.80 o
   0   2  14        0.04       -0.02      0.54 o
   1   2  14      229.77      221.37      4.47 o
   2   2  14      127.19      115.45      4.68 o
   3   2  14      325.28      327.72      6.24 o
   4   2  14        9.84       10.36      0.92 o
   5   2  14        8.45        9.47      1.98 o
   6   2  14       10.13       11.20      1.27 o
   7   2  14        2.59        1.73      3.09 o
  -5   3  14        0.10       -0.25      1.08 o
  -4   3  14       33.55       32.47      1.49 o
  -3   3  14        3.85        1.54      2.29 o
  -2   3  14        4.41        2.93      0.85 o
  -1   3  14       27.18       26.66      1.34 o
   0   3  14        1.34        4.37      0.78 o
   1   3  14       30.11       33.38      1.25 o
   2   3  14        3.63        0.90      0.84 o
   3   3  14       41.93       40.29      1.37 o
   4   3  14        2.95        1.74      0.65 o
   5   3  14        2.36        3.07      0.91 o
   6   3  14       92.26       92.59      2.69 o
   7   3  14       28.46       28.19      2.19 o
  -5   4  14        0.98       -1.18      1.21 o
  -4   4  14       16.15       15.49      3.79 o
  -3   4  14        3.50        5.09      0.78 o
  -2   4  14       36.63       40.69      3.10 o
  -1   4  14       16.83       19.43      1.36 o
   0   4  14       16.80       13.84      1.14 o
   1   4  14      113.56      111.45      4.20 o
   2   4  14        3.82        2.93      0.66 o
   3   4  14       11.34       10.57      0.86 o
   4   4  14       26.59       30.08      1.18 o
   5   4  14      111.99      115.28      2.46 o
   6   4  14       33.46       35.04      1.68 o
   7   4  14       43.30       47.74      2.66 o
  -5   5  14       16.46       12.75      1.52 o
  -4   5  14       41.28       43.71      1.83 o
  -3   5  14        9.06        7.66      1.03 o
  -2   5  14        5.55        5.56      0.79 o
  -1   5  14        0.15       -0.27      0.68 o
   0   5  14       36.21       27.30      1.27 o
   1   5  14       75.17       80.10      2.04 o
   2   5  14       25.03       23.32      1.42 o
   3   5  14      129.42      129.79      2.50 o
   4   5  14        3.49        1.85      0.55 o
   5   5  14       32.21       29.91      1.23 o
   6   5  14        0.25        0.64      1.41 o
   7   5  14        2.13        1.10      1.91 o
  -5   6  14       43.86       41.61      2.01 o
  -4   6  14       15.38       14.33      1.96 o
  -3   6  14       33.44       35.94      1.60 o
  -2   6  14       35.53       38.63      1.60 o
  -1   6  14       61.64       61.94      1.71 o
   0   6  14        2.19        3.47      0.57 o
   1   6  14       12.97        9.62      0.89 o
   2   6  14        0.95        1.05      0.60 o
   3   6  14       13.87       11.21      0.70 o
   4   6  14       40.97       34.94      1.46 o
   5   6  14        0.03        0.56      1.39 o
   6   6  14        1.57        2.43      1.11 o
   7   6  14       20.28       16.61      1.87 o
  -5   7  14        0.18        2.08      1.55 o
  -4   7  14        0.67        1.30      0.95 o
  -3   7  14       37.87       39.45      1.77 o
  -2   7  14       89.20       96.87      2.51 o
  -1   7  14       31.44       30.66      1.28 o
   0   7  14        0.45        0.60      0.72 o
   1   7  14       88.11       84.34      1.92 o
   2   7  14      278.93      261.44      6.98 o
   3   7  14      205.38      200.33      4.48 o
   4   7  14        0.62        0.43      0.60 o
   5   7  14       16.97       18.74      1.18 o
   6   7  14        0.26        0.98      1.03 o
   7   7  14       86.19       83.14      3.80 o
  -4   8  14        0.14        1.87      1.03 o
  -3   8  14       92.22      100.44      3.50 o
  -2   8  14        0.22        0.54      0.60 o
  -1   8  14       11.34       10.25      0.82 o
   0   8  14        6.87        8.14      0.60 o
   1   8  14        0.36        2.33      1.11 o
   2   8  14      114.62      111.33      2.90 o
   3   8  14        0.75       -0.10      0.79 o
   4   8  14       43.04       44.68      2.05 o
   5   8  14       81.71       92.24      2.53 o
   6   8  14        6.17        6.36      1.73 o
   7   8  14        2.32        3.57      2.02 o
  -4   9  14        6.40        4.53      1.87 o
  -3   9  14        0.28        0.42      2.09 o
  -2   9  14        0.48       -0.51      0.91 o
  -1   9  14       44.28       44.15      1.53 o
   0   9  14       69.18       69.06      2.32 o
   1   9  14       56.97       54.86      2.70 o
   2   9  14       13.02       15.67      3.00 o
   3   9  14       25.14       24.70      1.19 o
   4   9  14        0.35        0.52      0.68 o
   5   9  14        0.55        1.02      0.96 o
   6   9  14       29.51       31.22      1.79 o
   7   9  14        0.08       -1.81      1.96 o
  -4  10  14        2.78        2.76      2.63 o
  -3  10  14        5.30        5.92      1.61 o
  -2  10  14       14.01       13.70      1.10 o
  -1  10  14       55.27       57.77      2.91 o
   0  10  14       27.72       28.32      1.75 o
   1  10  14       49.94       52.90      2.10 o
   2  10  14       24.21       24.58      0.96 o
   3  10  14       18.78       22.67      2.43 o
   4  10  14        2.32        3.45      1.49 o
   5  10  14        2.42        1.15      0.88 o
   6  10  14        5.05        3.00      2.50 o
  -3  11  14        0.04       -0.28      1.55 o
  -2  11  14        0.16        0.41      0.74 o
  -1  11  14       51.55       57.17      2.49 o
   0  11  14       22.51       23.67      1.42 o
   1  11  14       52.37       56.78      4.18 o
   2  11  14      190.57      205.84      4.71 o
   3  11  14        0.42        0.10      1.39 o
   4  11  14       20.00       20.51      1.77 o
   5  11  14        2.63        1.82      1.44 o
   6  11  14        1.09        1.01      1.77 o
  -3  12  14        0.29       -0.56      1.89 o
  -2  12  14        0.72        2.22      1.13 o
  -1  12  14       55.71       56.41      2.29 o
   0  12  14       23.98       25.49      1.67 o
   1  12  14       16.23       15.54      1.19 o
   2  12  14       91.73       93.81      3.29 o
   3  12  14        7.43        8.75      1.56 o
   4  12  14       18.79       20.77      1.84 o
   5  12  14       55.62       55.04      2.82 o
  -2  13  14       54.64       42.52      3.56 o
  -1  13  14        2.48        3.27      1.21 o
   0  13  14        9.64        7.68      2.00 o
   1  13  14        2.17        0.66      1.71 o
   2  13  14       41.17       40.11      2.10 o
   3  13  14      181.02      200.85      7.23 o
   4  13  14        1.26        0.31      1.30 o
  -1  14  14        2.43        3.50      3.18 o
   0  14  14       10.75       11.22      3.02 o
   1  14  14       59.11       55.24      5.72 o
   2  14  14       12.58       14.26      1.66 o
   3  14  14       10.95       11.42      2.03 o
   1  -9  15        0.27       -0.29      1.98 o
   2  -9  15       69.24       54.89      4.04 o
  -2  -8  15       17.55       13.96      2.47 o
  -1  -8  15       17.27       10.18      2.18 o
   0  -8  15        0.05       -0.06      1.18 o
   1  -8  15        0.20       -0.87      2.30 o
   2  -8  15       17.48       13.27      2.55 o
   3  -8  15       10.58       12.84      1.91 o
  -3  -7  15       32.33       31.37      2.99 o
  -2  -7  15        0.39        0.52      1.93 o
  -1  -7  15       33.69       37.39      3.26 o
   0  -7  15        0.82        1.25      1.81 o
   1  -7  15        8.69        8.92      1.28 o
   2  -7  15       29.92       35.07      3.11 o
   3  -7  15        2.16        2.59      1.51 o
   4  -7  15       19.68       18.17      2.49 o
  -3  -6  15       32.18       37.85      3.44 o
  -2  -6  15       20.78       21.26      2.63 o
  -1  -6  15       89.96       89.10      4.31 o
   0  -6  15       41.00       40.48      3.15 o
   1  -6  15        8.19        6.01      1.63 o
   2  -6  15       17.26       18.13      1.80 o
   3  -6  15        0.00       -0.01      1.56 o
   4  -6  15        7.91        9.39      2.84 o
  -4  -5  15        7.36        7.40      1.90 o
  -3  -5  15       29.47       24.29      2.38 o
  -2  -5  15      136.86      146.85      6.30 o
  -1  -5  15        5.52        7.40      2.24 o
   0  -5  15       23.98       28.79      2.52 o
   1  -5  15       50.25       54.58      2.49 o
   2  -5  15        9.08       11.90      1.41 o
   3  -5  15        0.61       -1.15      1.15 o
   4  -5  15       23.72       21.68      2.36 o
   5  -5  15        4.85        7.51      2.88 o
  -4  -4  15       16.11       18.49      3.05 o
  -3  -4  15       11.84       12.66      2.03 o
  -2  -4  15        1.34        0.49      1.81 o
  -1  -4  15       67.67       62.77      3.11 o
   0  -4  15      144.04      151.98      6.10 o
   1  -4  15       35.52       35.98      2.04 o
   2  -4  15        7.81        9.73      1.67 o
   3  -4  15       34.62       43.87      2.76 o
   4  -4  15        6.09        7.76      2.87 o
   5  -4  15       74.23       69.07      4.80 o
   6  -4  15       11.06        7.37      2.41 o
  -4  -3  15        1.19        3.50      1.61 o
  -3  -3  15        2.27        2.78      1.52 o
  -2  -3  15       86.68       98.82      4.54 o
  -1  -3  15       22.25       26.80      2.40 o
   0  -3  15        1.12        1.55      0.94 o
   1  -3  15       38.81       39.26      1.99 o
   2  -3  15       74.93       75.42      2.08 o
   3  -3  15        0.23        0.20      1.31 o
   4  -3  15        2.54        2.17      1.10 o
   5  -3  15        5.61        7.44      1.46 o
   6  -3  15       79.96       78.00      6.04 o
  -4  -2  15        0.04        0.12      1.62 o
  -3  -2  15        2.76        2.57      1.36 o
  -2  -2  15        1.69        2.34      1.21 o
  -1  -2  15        2.45        0.97      0.96 o
   0  -2  15        6.16        7.53      1.31 o
   1  -2  15        2.70        2.44      0.90 o
   2  -2  15       23.05       25.68      1.30 o
   3  -2  15        1.09        0.71      0.80 o
   4  -2  15        1.52        0.22      0.88 o
   5  -2  15       49.72       45.12      2.07 o
   6  -2  15        6.58        6.21      1.26 o
  -5  -1  15        0.61       -1.96      2.61 o
  -4  -1  15       28.90       33.47      2.65 o
  -3  -1  15       20.57       22.74      1.81 o
  -2  -1  15        0.31        0.41      0.90 o
  -1  -1  15        5.52        2.79      1.16 o
   0  -1  15        7.91        7.32      1.95 o
   1  -1  15      109.45      127.17     11.43 o
   2  -1  15      142.74      154.96      6.08 o
   3  -1  15        5.83        5.18      0.83 o
   4  -1  15       64.46       66.97      2.09 o
   5  -1  15       20.64       22.39      1.98 o
   6  -1  15       10.10        8.86      1.58 o
  -5   0  15       19.48       20.51      2.76 o
  -4   0  15        0.16        0.50      1.20 o
  -3   0  15        4.46        3.90      1.25 o
  -2   0  15        0.40        1.52      0.84 o
  -1   0  15      207.60      209.75      5.04 o
   0   0  15       60.38       55.69      2.25 o
   1   0  15       10.43       12.34      0.84 o
   2   0  15        0.93        0.64      0.49 o
   3   0  15       49.04       50.10      1.96 o
   4   0  15       22.64       23.82      1.32 o
   5   0  15       13.54       13.11      1.87 o
   6   0  15       18.90       18.30      2.59 o
   7   0  15       36.76       35.97      2.10 o
  -5   1  15       39.26       36.15      3.69 o
  -4   1  15       41.34       38.39      2.08 o
  -3   1  15       20.04       21.09      2.21 o
  -2   1  15       94.11       94.34      3.58 o
  -1   1  15       94.44      100.12      3.14 o
   0   1  15       25.76       22.38      1.33 o
   1   1  15        7.80       10.60      1.66 o
   2   1  15        3.47        3.96      0.76 o
   3   1  15      117.93      133.31      3.72 o
   4   1  15       20.98       17.65      1.91 o
   5   1  15        0.71        0.29      1.24 o
   6   1  15      103.18      108.40      3.99 o
   7   1  15       14.94       13.18      2.14 o
  -5   2  15        2.55        1.94      1.82 o
  -4   2  15      134.18      130.28      4.30 o
  -3   2  15        0.12        0.66      1.08 o
  -2   2  15      205.43      213.03      6.20 o
  -1   2  15      457.03      453.97     11.09 o
   0   2  15        0.47        0.00      0.67 o
   1   2  15      119.18      111.99      4.19 o
   2   2  15       62.02       55.53      1.68 o
   3   2  15       75.39       68.88      4.53 o
   4   2  15       10.63       12.85      1.09 o
   5   2  15       23.49       23.51      1.64 o
   6   2  15       83.79       88.95      3.91 o
   7   2  15       11.82       11.63      1.67 o
  -5   3  15       16.75       15.96      2.15 o
  -4   3  15       20.24       20.79      1.95 o
  -3   3  15       68.19       72.07      3.02 o
  -2   3  15        3.60        2.67      1.71 o
  -1   3  15        0.31        0.32      0.76 o
   0   3  15      318.48      300.22      7.53 o
   1   3  15        6.91        5.49      0.66 o
   2   3  15      196.03      184.10      4.67 o
   3   3  15       77.45       71.77      2.25 o
   4   3  15        8.08        6.12      0.80 o
   5   3  15        0.41        2.65      1.13 o
   6   3  15       14.19       12.49      1.31 o
   7   3  15        9.59        7.99      2.10 o
  -5   4  15        3.09        1.08      1.09 o
  -4   4  15       26.19       28.22      1.52 o
  -3   4  15        2.63        2.55      0.99 o
  -2   4  15        5.59        6.33      1.20 o
  -1   4  15       23.93       26.16      1.51 o
   0   4  15       30.83       26.10      1.78 o
   1   4  15       16.46       15.19      1.07 o
   2   4  15       84.68       86.78      4.56 o
   3   4  15       48.29       46.93      1.56 o
   4   4  15        2.50        2.97      1.08 o
   5   4  15       76.57       81.13      2.18 o
   6   4  15       23.31       22.18      1.35 o
   7   4  15      118.69      125.48      4.97 o
  -5   5  15        0.14       -1.18      1.18 o
  -4   5  15        9.02        9.17      1.39 o
  -3   5  15       40.82       45.11      1.67 o
  -2   5  15      106.61      116.82      3.04 o
  -1   5  15        0.04        1.03      0.66 o
   0   5  15       82.26       81.56      2.47 o
   1   5  15       30.58       27.22      2.38 o
   2   5  15        0.07        0.08      0.65 o
   3   5  15       28.45       29.08      1.14 o
   4   5  15       67.13       68.70      1.82 o
   5   5  15        8.04        7.70      0.84 o
   6   5  15       72.68       82.87      3.27 o
   7   5  15       24.59       22.94      2.00 o
  -5   6  15       54.28       47.10      4.26 o
  -4   6  15        6.72        8.09      1.52 o
  -3   6  15       39.85       37.49      1.54 o
  -2   6  15        9.95       10.88      1.11 o
  -1   6  15       89.24       91.23      3.07 o
   0   6  15       21.76       20.49      1.29 o
   1   6  15       97.16      112.09      2.58 o
   2   6  15       78.65       76.77      2.11 o
   3   6  15       26.90       25.47      1.09 o
   4   6  15       21.23       20.59      1.67 o
   5   6  15        2.84        3.44      0.95 o
   6   6  15       25.69       31.44      3.22 o
   7   6  15        9.51       12.58      2.37 o
  -4   7  15        0.07        0.98      1.15 o
  -3   7  15       34.66       36.41      1.54 o
  -2   7  15      134.84      146.31      3.43 o
  -1   7  15       71.15       74.71      3.26 o
   0   7  15       51.80       51.64      1.93 o
   1   7  15       12.23       12.82      0.74 o
   2   7  15        9.56        8.30      0.72 o
   3   7  15      155.78      150.92      3.58 o
   4   7  15        7.95        6.40      0.80 o
   5   7  15       18.58       21.15      2.22 o
   6   7  15       11.53       10.78      1.53 o
   7   7  15       30.76       36.00      3.42 o
  -4   8  15       10.23       10.24      2.19 o
  -3   8  15       66.77       65.32      1.95 o
  -2   8  15       88.30       96.40      2.32 o
  -1   8  15       47.09       51.06      1.47 o
   0   8  15       17.18       17.57      1.00 o
   1   8  15        0.94        1.07      0.78 o
   2   8  15      145.67      149.85      3.42 o
   3   8  15        6.58        7.29      0.95 o
   4   8  15       15.15       16.23      1.86 o
   5   8  15        5.40        6.46      1.09 o
   6   8  15        2.62        3.17      1.14 o
   7   8  15        1.21       -1.86      1.86 o
  -4   9  15       61.53       60.68      8.22 o
  -3   9  15        0.71       -0.47      1.18 o
  -2   9  15        1.24       -0.51      2.56 o
  -1   9  15        0.38       -0.56      0.92 o
   0   9  15      101.37      100.73      3.31 o
   1   9  15      293.82      289.89      6.11 o
   2   9  15       17.57       19.83      1.14 o
   3   9  15      100.76       99.22      2.62 o
   4   9  15        0.30        0.13      1.61 o
   5   9  15        0.78       -0.77      0.77 o
   6   9  15        6.21        4.40      1.33 o
   7   9  15        3.16        2.06      1.69 o
  -3  10  15        2.12        1.35      1.14 o
  -2  10  15       14.74       15.54      2.79 o
  -1  10  15      186.85      206.20      5.65 o
   0  10  15        1.97        1.53      1.13 o
   1  10  15       70.28       67.94      2.69 o
   2  10  15       28.72       36.67      1.57 o
   3  10  15       20.49       21.21      1.15 o
   4  10  15       18.30       18.71      3.05 o
   5  10  15        3.32        1.56      1.47 o
   6  10  15       17.63       15.92      4.52 o
  -3  11  15        1.81        1.08      1.42 o
  -2  11  15        3.96        4.79      1.08 o
  -1  11  15        2.05        3.89      1.28 o
   0  11  15       74.50       77.86      2.69 o
   1  11  15        0.02        1.20      0.88 o
   2  11  15       22.81       20.43      3.41 o
   3  11  15       14.59       13.22      1.37 o
   4  11  15       15.86       16.08      1.82 o
   5  11  15      108.88      113.50      4.77 o
  -2  12  15        6.44        6.89      1.50 o
  -1  12  15       15.60       14.19      1.43 o
   0  12  15       13.49       11.82      1.26 o
   1  12  15       16.71       13.69      1.03 o
   2  12  15        0.06        0.22      1.14 o
   3  12  15       43.88       47.53      2.50 o
   4  12  15        0.19       -0.96      1.47 o
   5  12  15       74.96       72.41      4.53 o
  -2  13  15       17.69       12.66      2.17 o
  -1  13  15        0.14        0.68      1.12 o
   0  13  15      129.16      133.03      7.61 o
   1  13  15       12.00       11.80      1.77 o
   2  13  15       16.29       16.05      1.88 o
   3  13  15       22.95       26.22      2.27 o
   4  13  15        0.05       -0.85      1.83 o
  -1  14  15        4.66       -0.16      3.24 o
   0  14  15       20.78       23.61      3.76 o
   1  14  15       48.46       47.92      4.65 o
   2  14  15        2.10        3.11      1.50 o
   3  14  15        5.30        3.62      2.49 o
  -1  -8  16        2.77        6.34      2.20 o
   0  -8  16        0.57        0.21      1.70 o
   1  -8  16        2.19        3.38      1.34 o
   2  -8  16        0.37        1.48      2.37 o
  -2  -7  16       13.43        7.37      1.89 o
  -1  -7  16       24.73       24.79      3.28 o
   0  -7  16       61.90       56.22      2.92 o
   1  -7  16       54.62       61.51      5.11 o
   2  -7  16        6.28        5.03      1.45 o
   3  -7  16        1.11       -1.11      2.13 o
  -3  -6  16      186.87      169.52      9.25 o
  -2  -6  16        2.33        2.22      2.17 o
  -1  -6  16        0.31       -0.84      2.09 o
   0  -6  16       58.56       58.42      3.49 o
   1  -6  16       47.86       44.19      3.44 o
   2  -6  16       10.09        8.69      2.12 o
   3  -6  16       35.25       41.16      2.87 o
   4  -6  16        0.24       -0.49      2.06 o
  -3  -5  16        1.66        1.77      2.42 o
  -2  -5  16       10.79        9.04      1.75 o
  -1  -5  16        0.01       -0.76      1.36 o
   0  -5  16        0.29       -0.04      1.34 o
   1  -5  16       12.42       11.41      1.70 o
   2  -5  16       61.95       71.75      9.55 o
   3  -5  16        3.57        4.86      1.41 o
   4  -5  16        3.52        4.14      2.61 o
  -3  -4  16        3.77        0.52      1.40 o
  -2  -4  16      167.74      195.03      7.98 o
  -1  -4  16       61.00       67.17      3.85 o
   0  -4  16       90.97      111.03      5.22 o
   1  -4  16       79.04       82.41      4.26 o
   2  -4  16       54.66       52.82      1.84 o
   3  -4  16      120.72      128.99      4.27 o
   4  -4  16        8.49        5.43      1.25 o
   5  -4  16        4.35        4.58      1.41 o
  -4  -3  16       14.39       10.50      2.22 o
  -3  -3  16       17.98       16.84      2.24 o
  -2  -3  16        1.56        2.34      1.49 o
  -1  -3  16       39.62       43.98      2.22 o
   0  -3  16        5.61        4.43      1.08 o
   1  -3  16       28.14       26.10      1.26 o
   2  -3  16       68.69       70.82      2.65 o
   3  -3  16        1.57        4.11      1.68 o
   4  -3  16       38.83       40.67      6.87 o
   5  -3  16       17.94       15.83      1.62 o
   6  -3  16       73.02       62.47      5.11 o
  -4  -2  16       26.98       29.34      3.23 o
  -3  -2  16        6.40        8.40      2.28 o
  -2  -2  16       91.86       94.14      3.18 o
  -1  -2  16       92.03       84.98      2.88 o
   0  -2  16        8.70        8.68      1.41 o
   1  -2  16        2.39        2.80      1.27 o
   2  -2  16        4.59        6.33      0.90 o
   3  -2  16        9.43        9.49      1.60 o
   4  -2  16       66.41       69.95      3.04 o
   5  -2  16       13.40       12.96      1.67 o
   6  -2  16       36.24       32.35      3.50 o
  -4  -1  16        9.46        9.46      1.95 o
  -3  -1  16        0.69        2.55      1.40 o
  -2  -1  16       24.56       24.85      2.09 o
  -1  -1  16       17.24       21.51      1.67 o
   0  -1  16      152.39      160.57      4.87 o
   1  -1  16        2.31        2.84      0.94 o
   2  -1  16       80.99       82.13      4.32 o
   3  -1  16       51.88       55.98      7.63 o
   4  -1  16        0.75        1.03      1.19 o
   5  -1  16      188.83      220.36      9.54 o
   6  -1  16       15.73       13.98      1.77 o
  -4   0  16        3.00        2.99      1.34 o
  -3   0  16        0.03        0.20      1.57 o
  -2   0  16       14.84       15.78      1.37 o
  -1   0  16        1.70        1.43      0.93 o
   0   0  16       19.98       17.78      1.32 o
   1   0  16        8.72       11.03      0.94 o
   2   0  16       84.86       90.47      5.50 o
   3   0  16       62.46       64.73      5.34 o
   4   0  16        3.62        7.89      3.26 o
   5   0  16        2.66        3.29      0.99 o
   6   0  16       39.18       35.91      2.09 o
   7   0  16       18.01       14.87      2.84 o
  -5   1  16        2.74        2.53      2.65 o
  -4   1  16       34.24       31.32      2.15 o
  -3   1  16        5.80        7.92      1.56 o
  -2   1  16       25.87       23.91      2.94 o
  -1   1  16       53.45       56.41      2.60 o
   0   1  16        1.12        1.20      0.71 o
   1   1  16        4.18        5.03      0.96 o
   2   1  16        0.44        0.12      0.75 o
   3   1  16       37.80       41.40      1.51 o
   4   1  16       24.69       27.73      1.68 o
   5   1  16       36.71       36.55      3.32 o
   6   1  16        2.51        4.82      1.14 o
   7   1  16       18.05       13.53      2.05 o
  -5   2  16        1.49        2.45      2.24 o
  -4   2  16       21.60       21.68      1.83 o
  -3   2  16        1.89        2.83      1.43 o
  -2   2  16       85.93       92.02      3.01 o
  -1   2  16      297.68      300.53      7.78 o
   0   2  16       27.00       25.20      1.48 o
   1   2  16       32.40       33.75      1.42 o
   2   2  16       65.79       64.43      1.99 o
   3   2  16      104.61      112.36      3.01 o
   4   2  16       16.14       17.17      1.40 o
   5   2  16        3.46        4.67      1.06 o
   6   2  16        0.13       -1.49      1.49 o
   7   2  16       19.91       19.04      2.10 o
  -5   3  16       62.03       55.93      4.37 o
  -4   3  16       17.45       15.99      1.48 o
  -3   3  16      106.04      108.13      3.78 o
  -2   3  16        7.40        7.45      1.13 o
  -1   3  16        1.19        1.00      1.75 o
   0   3  16        1.33        1.28      0.62 o
   1   3  16        0.00        0.97      0.74 o
   2   3  16       10.06        7.63      0.91 o
   3   3  16      240.17      230.45      8.34 o
   4   3  16       15.49       16.14      1.31 o
   5   3  16       18.60       20.34      1.36 o
   6   3  16        7.98        8.10      1.57 o
   7   3  16       46.56       36.08      3.50 o
  -4   4  16        0.07        0.34      1.66 o
  -3   4  16       77.97       80.56      3.02 o
  -2   4  16       35.98       38.10      1.99 o
  -1   4  16        0.18       -0.50      1.17 o
   0   4  16      185.18      188.30      5.48 o
   1   4  16        5.77        2.21      0.71 o
   2   4  16      142.45      148.07      3.46 o
   3   4  16       16.05       17.85      1.90 o
   4   4  16       19.66       19.52      1.29 o
   5   4  16       32.06       38.39      1.39 o
   6   4  16        3.61        5.63      1.56 o
   7   4  16       13.18       11.71      1.70 o
  -4   5  16        2.34        1.73      1.04 o
  -3   5  16        4.48        5.08      1.23 o
  -2   5  16       42.04       45.87      1.59 o
  -1   5  16       10.60       10.21      1.27 o
   0   5  16       21.09       23.71      1.29 o
   1   5  16       23.33       25.04      1.13 o
   2   5  16       23.77       24.65      3.66 o
   3   5  16        0.00        0.21      0.72 o
   4   5  16        1.91        4.71      0.84 o
   5   5  16        0.00        0.67      0.68 o
   6   5  16        1.45       -0.56      1.40 o
   7   5  16        2.82        5.60      1.86 o
  -4   6  16        4.39        5.50      1.10 o
  -3   6  16       10.20        9.77      1.30 o
  -2   6  16       96.00      103.18      2.91 o
  -1   6  16       34.08       34.04      1.35 o
   0   6  16       89.27       90.17      2.83 o
   1   6  16        9.79       13.46      3.06 o
   2   6  16       31.63       26.75      1.60 o
   3   6  16        2.45        5.14      0.85 o
   4   6  16       42.78       39.66      1.32 o
   5   6  16        7.87        7.90      1.43 o
   6   6  16       27.93       30.36      2.01 o
   7   6  16        5.26        5.42      2.36 o
  -4   7  16        2.25        3.08      1.12 o
  -3   7  16        0.78        0.85      1.04 o
  -2   7  16        2.96        2.31      1.87 o
  -1   7  16       21.62       22.82      1.23 o
   0   7  16       69.74       68.85      2.38 o
   1   7  16       97.49       98.15      3.33 o
   2   7  16        1.71        2.30      0.82 o
   3   7  16        4.93        5.40      2.19 o
   4   7  16        6.40        6.09      1.07 o
   5   7  16        2.01        1.86      1.81 o
   6   7  16        1.06        1.67      2.07 o
  -4   8  16        2.02        3.00      1.50 o
  -3   8  16       11.30       12.16      1.53 o
  -2   8  16       31.53       32.84      3.84 o
  -1   8  16      139.46      143.79      7.83 o
   0   8  16       42.49       40.88      1.79 o
   1   8  16       11.75       12.35      1.57 o
   2   8  16       14.08       14.81      1.07 o
   3   8  16       19.14       19.88      1.18 o
   4   8  16        7.55        6.67      2.69 o
   5   8  16        1.33        1.87      1.13 o
   6   8  16        3.54        3.64      1.19 o
  -3   9  16        8.97        7.33      2.31 o
  -2   9  16       35.88       37.26      5.54 o
  -1   9  16       34.76       39.35      1.83 o
   0   9  16       96.15      100.34      3.43 o
   1   9  16      340.86      341.81      7.21 o
   2   9  16      259.19      266.80      5.71 o
   3   9  16        0.24        0.16      0.88 o
   4   9  16        1.40        0.17      0.76 o
   5   9  16       28.38       31.05      1.52 o
   6   9  16       20.81       20.54      2.66 o
  -3  10  16        2.83        1.47      1.45 o
  -2  10  16       18.30       17.36      1.90 o
  -1  10  16       13.77       15.12      1.38 o
   0  10  16       46.42       45.29      1.96 o
   1  10  16       86.78       90.91      2.57 o
   2  10  16       25.52       29.15      2.40 o
   3  10  16        0.53        0.43      0.82 o
   4  10  16       63.30       66.82      2.20 o
   5  10  16        0.00        0.04      0.93 o
   6  10  16        6.84        2.65      1.82 o
  -2  11  16        8.82        8.00      1.72 o
  -1  11  16       53.68       52.84      2.40 o
   0  11  16        0.02        0.84      0.92 o
   1  11  16        1.87        1.80      1.45 o
   2  11  16       40.93       44.36      1.69 o
   3  11  16      102.38      105.01      2.77 o
   4  11  16        9.44        8.36      1.22 o
   5  11  16       75.72       85.06      5.97 o
  -2  12  16       11.92       11.82      1.61 o
  -1  12  16        0.71       -0.29      1.01 o
   0  12  16      138.70      144.24      5.18 o
   1  12  16        5.27        3.86      0.95 o
   2  12  16        6.21        6.54      1.05 o
   3  12  16        5.71        3.03      1.60 o
   4  12  16       41.58       37.72      2.43 o
  -1  13  16        1.67        0.80      1.20 o
   0  13  16        1.94        2.30      1.00 o
   1  13  16        4.86        3.22      1.93 o
   2  13  16        0.81        1.47      1.44 o
   3  13  16       58.69       57.29      3.15 o
  -1  -7  17        2.05        3.50      1.85 o
   0  -7  17        1.50        2.10      1.55 o
   1  -7  17       34.20       36.64      3.76 o
   2  -7  17        1.35        2.87      1.83 o
  -2  -6  17       62.73       61.97      4.49 o
  -1  -6  17       27.46       29.27      3.23 o
   0  -6  17        1.21       -2.28      2.28 o
   1  -6  17       14.15       19.05      2.46 o
   2  -6  17       28.17       29.64      3.94 o
   3  -6  17       35.38       34.80      3.52 o
  -2  -5  17      106.74      106.01      5.88 o
  -1  -5  17       25.36       22.75      2.42 o
   0  -5  17        0.87       -2.09      2.09 o
   1  -5  17        9.32        7.16      2.56 o
   2  -5  17        6.57        6.27      2.85 o
   3  -5  17       28.58       25.11      3.24 o
   4  -5  17       12.29       15.77      2.82 o
  -3  -4  17       17.62       13.53      2.80 o
  -2  -4  17       90.31       95.94      5.47 o
  -1  -4  17        1.93        1.93      1.38 o
   0  -4  17        1.75        1.53      2.01 o
   1  -4  17       11.32       13.77      1.93 o
   2  -4  17        0.53        0.94      1.10 o
   3  -4  17       32.03       38.32      3.30 o
   4  -4  17       81.47       93.95      5.53 o
  -3  -3  17       31.55       38.40      3.38 o
  -2  -3  17        0.28        0.29      1.86 o
  -1  -3  17        6.84        7.00      1.81 o
   0  -3  17        1.28        3.31      1.50 o
   1  -3  17       40.31       41.59      3.57 o
   2  -3  17       80.49       81.85      3.12 o
   3  -3  17        5.05        6.02      1.67 o
   4  -3  17       69.88       74.70      6.41 o
   5  -3  17        0.43       -1.78      1.93 o
  -3  -2  17       35.43       40.39      3.15 o
  -2  -2  17       16.96       17.58      2.13 o
  -1  -2  17      264.69      273.32     14.50 o
   0  -2  17       41.85       40.91      2.09 o
   1  -2  17       99.25      102.83      3.40 o
   2  -2  17       19.08       21.17      1.51 o
   3  -2  17       35.65       37.04      2.27 o
   4  -2  17      114.45      120.12      7.65 o
   5  -2  17       47.30       46.83      2.88 o
  -4  -1  17        0.88        2.16      2.61 o
  -3  -1  17       11.42        8.24      1.27 o
  -2  -1  17        0.11       -1.18      1.41 o
  -1  -1  17        0.67       -1.38      1.38 o
   0  -1  17        6.44        8.50      3.04 o
   1  -1  17       37.85       34.78      2.05 o
   2  -1  17        3.67        1.64      1.42 o
   3  -1  17       79.23       82.79      3.29 o
   4  -1  17        7.98       12.41      2.86 o
   5  -1  17       46.62       52.54      3.12 o
   6  -1  17       55.16       53.95      6.30 o
  -4   0  17       24.67       23.07      5.58 o
  -3   0  17        2.97        3.33      1.24 o
  -2   0  17       12.31       10.04      1.69 o
  -1   0  17        4.31        5.86      1.41 o
   0   0  17        5.97        5.89      1.43 o
   1   0  17        7.00        7.63      1.09 o
   2   0  17        0.09       -0.34      0.74 o
   3   0  17       36.37       37.80      1.64 o
   4   0  17       14.53       15.30      1.45 o
   5   0  17       95.07       99.21      2.91 o
   6   0  17        4.73        4.24      1.33 o
  -4   1  17       13.45       11.28      2.48 o
  -3   1  17        6.28        7.87      1.94 o
  -2   1  17        0.42        0.65      1.03 o
  -1   1  17        9.27       10.71      1.23 o
   0   1  17      136.53      151.57      3.70 o
   1   1  17       33.23       34.46      1.61 o
   2   1  17      118.31      127.55      3.23 o
   3   1  17       32.41       36.02      2.55 o
   4   1  17       49.33       54.01      1.92 o
   5   1  17       36.64       37.38      1.75 o
   6   1  17       92.78       98.07      3.74 o
  -4   2  17        1.76        0.52      1.44 o
  -3   2  17        2.32        3.85      1.20 o
  -2   2  17        0.18        1.20      1.02 o
  -1   2  17      166.85      170.79      5.04 o
   0   2  17       29.43       28.66      1.22 o
   1   2  17       12.06       14.12      1.59 o
   2   2  17       34.21       31.35      1.42 o
   3   2  17        0.02       -0.42      1.04 o
   4   2  17       25.83       23.00      1.27 o
   5   2  17        0.02        1.16      1.12 o
   6   2  17       56.77       60.02      8.88 o
  -4   3  17        1.28       -0.72      1.71 o
  -3   3  17       10.86       10.00      1.93 o
  -2   3  17      165.58      175.78      5.11 o
  -1   3  17        1.18        4.31      1.46 o
   0   3  17        1.71        2.60      0.70 o
   1   3  17        8.11        7.00      1.97 o
   2   3  17       51.68       60.10      2.44 o
   3   3  17       18.71       15.36      1.84 o
   4   3  17        0.18       -0.73      0.73 o
   5   3  17       10.71       10.40      3.03 o
   6   3  17       95.62       98.98      3.39 o
  -4   4  17        7.11        9.20      1.45 o
  -3   4  17      138.26      160.26      5.51 o
  -2   4  17      201.11      201.63      7.82 o
  -1   4  17        0.01        0.06      1.26 o
   0   4  17      130.96      134.91      3.32 o
   1   4  17      166.52      177.51      4.00 o
   2   4  17        8.94        6.83      0.96 o
   3   4  17       11.08       10.64      1.18 o
   4   4  17        0.38        0.17      0.37 o
   5   4  17       34.50       38.63      1.88 o
   6   4  17        4.22        5.35      1.46 o
  -4   5  17       28.71       29.39      2.73 o
  -3   5  17       26.44       27.24      1.73 o
  -2   5  17       67.43       66.87      4.06 o
  -1   5  17      117.38      122.65      3.87 o
   0   5  17        0.04       -0.01      0.78 o
   1   5  17        0.01        0.11      0.92 o
   2   5  17      175.74      175.44      6.10 o
   3   5  17       10.88        9.26      0.80 o
   4   5  17       14.18       14.73      1.10 o
   5   5  17        1.31        2.87      1.39 o
   6   5  17        0.16       -1.27      1.27 o
  -4   6  17       12.39       12.51      1.68 o
  -3   6  17        4.11        3.21      1.04 o
  -2   6  17        1.32        0.62      0.78 o
  -1   6  17       18.08       20.29      1.39 o
   0   6  17        8.88        9.78      3.16 o
   1   6  17      116.34      121.00      3.02 o
   2   6  17       72.21       78.26      3.62 o
   3   6  17        1.24        0.77      0.78 o
   4   6  17       55.87       63.75      2.81 o
   5   6  17        1.28        1.25      1.07 o
   6   6  17       85.33       92.85      4.11 o
  -4   7  17      138.15      130.27      5.50 o
  -3   7  17        1.15        2.14      0.96 o
  -2   7  17        9.26       10.09      1.08 o
  -1   7  17        2.35        4.05      0.91 o
   0   7  17       31.41       33.93      3.51 o
   1   7  17       34.63       34.39      2.36 o
   2   7  17      190.72      204.67      4.11 o
   3   7  17       66.88       76.81      2.26 o
   4   7  17        3.97        6.22      1.02 o
   5   7  17        1.04        0.46      1.00 o
   6   7  17        9.95        7.83      2.39 o
  -3   8  17        7.65        7.28      1.52 o
  -2   8  17       12.41       12.21      1.46 o
  -1   8  17      156.51      164.59      4.72 o
   0   8  17        0.83        0.24      1.08 o
   1   8  17       28.07       25.08      1.27 o
   2   8  17       27.81       32.57      1.44 o
   3   8  17       32.56       31.04      1.42 o
   4   8  17        0.11        0.59      2.01 o
   5   8  17        6.84        7.63      1.04 o
   6   8  17       10.98       10.69      2.12 o
  -3   9  17        0.13        0.14      1.04 o
  -2   9  17       16.57       15.67      1.81 o
  -1   9  17      120.22      134.06      4.41 o
   0   9  17       29.16       27.38      1.59 o
   1   9  17       28.98       25.09      1.32 o
   2   9  17      180.01      183.80      4.45 o
   3   9  17       58.34       60.85      1.90 o
   4   9  17        3.11        3.16      0.96 o
   5   9  17       11.52       10.91      1.64 o
   6   9  17      112.20       89.59      5.53 o
  -2  10  17        1.40        0.20      1.05 o
  -1  10  17       27.18       23.36      1.59 o
   0  10  17       41.79       45.72      2.14 o
   1  10  17       48.00       50.76      2.07 o
   2  10  17        0.00       -1.53      2.30 o
   3  10  17       97.56      100.17      5.20 o
   4  10  17       46.83       48.07      1.82 o
   5  10  17       18.09       16.23      3.01 o
   6  10  17       53.13       39.60      3.19 o
  -2  11  17        3.19        3.94      1.48 o
  -1  11  17      113.20      117.69      4.68 o
   0  11  17      357.12      366.54      9.48 o
   1  11  17       37.68       40.62      1.64 o
   2  11  17       37.94       37.61      4.36 o
   3  11  17       76.25       82.20      4.43 o
   4  11  17       14.98       14.71      1.33 o
   5  11  17        1.16        3.45      3.13 o
  -1  12  17        4.61        4.90      1.52 o
   0  12  17        2.66        2.26      1.13 o
   1  12  17        0.48        1.52      1.48 o
   2  12  17       14.83       13.84      2.16 o
   3  12  17        5.41        5.70      1.65 o
   4  12  17       10.99        8.06      2.63 o
  -1  13  17        9.93        7.72      1.66 o
   0  13  17        1.05        1.25      1.53 o
   1  13  17       63.70       62.95      3.48 o
   2  13  17        0.85        2.25      1.58 o
   0  -6  18        3.62        6.60      1.86 o
   1  -6  18       29.26       24.45      2.10 o
   2  -6  18        0.29        0.64      1.89 o
  -1  -5  18       25.19       23.48      2.40 o
   0  -5  18       33.02       33.17      2.78 o
   1  -5  18       34.68       34.81      2.58 o
   2  -5  18       40.49       39.03      3.41 o
   3  -5  18       50.91       50.65      4.43 o
  -2  -4  18        2.66       -0.08      1.66 o
  -1  -4  18      173.85      173.84      8.70 o
   0  -4  18        4.17        4.22      1.80 o
   1  -4  18       85.41       88.79      5.09 o
   2  -4  18       47.17       49.93      3.67 o
   3  -4  18        3.81        3.50      1.80 o
   4  -4  18       15.69       20.97      2.79 o
  -2  -3  18       44.45       37.00      3.09 o
  -1  -3  18       24.25       27.58      2.66 o
   0  -3  18       85.03       88.03      4.40 o
   1  -3  18       44.44       44.38      3.76 o
   2  -3  18       57.23       57.84      3.67 o
   3  -3  18       44.85       43.29      2.80 o
   4  -3  18        0.30       -0.36      1.85 o
   5  -3  18       24.72       16.27      2.56 o
  -3  -2  18       46.16       45.63      3.51 o
  -2  -2  18       13.81       14.14      3.05 o
  -1  -2  18       56.04       53.55      6.62 o
   0  -2  18        0.07       -0.75      1.48 o
   1  -2  18       26.48       25.17      1.76 o
   2  -2  18      174.54      187.43     19.17 o
   3  -2  18        0.03       -0.71      1.12 o
   4  -2  18        6.87        5.05      1.96 o
   5  -2  18       21.39       17.68      2.88 o
  -3  -1  18        4.58        4.71      2.59 o
  -2  -1  18        5.24        3.84      1.41 o
  -1  -1  18        6.06        6.10      1.70 o
   0  -1  18       28.34       30.63      1.79 o
   1  -1  18        7.12        8.42      1.22 o
   2  -1  18       26.62       28.72      3.04 o
   3  -1  18       46.96       47.68      4.24 o
   4  -1  18       28.48       27.89      1.85 o
   5  -1  18       73.85       72.92      3.64 o
  -3   0  18        9.27        6.19      1.86 o
  -2   0  18        0.02        0.15      1.67 o
  -1   0  18        1.93        0.95      1.60 o
   0   0  18       24.27       24.30      1.67 o
   1   0  18       14.43        9.58      1.60 o
   2   0  18        1.01        1.19      0.99 o
   3   0  18      158.85      171.82      6.74 o
   4   0  18       63.21       67.26      2.33 o
   5   0  18        1.08       -1.43      1.52 o
   6   0  18       76.78       75.09      4.07 o
  -4   1  18        0.77       -0.16      2.84 o
  -3   1  18        2.18        1.31      1.13 o
  -2   1  18       21.84       25.25      5.04 o
  -1   1  18       51.25       46.42      2.20 o
   0   1  18        1.00        1.91      1.47 o
   1   1  18        3.63        1.48      1.31 o
   2   1  18        6.32        7.99      1.07 o
   3   1  18        2.79        0.62      0.89 o
   4   1  18      115.65      139.39      7.72 o
   5   1  18        4.69        4.40      2.03 o
   6   1  18       13.00       13.24      1.52 o
  -4   2  18        0.10        2.65      2.05 o
  -3   2  18        2.19        0.18      1.30 o
  -2   2  18       29.44       26.27      2.49 o
  -1   2  18        9.70        8.69      1.17 o
   0   2  18        4.84        9.21      1.19 o
   1   2  18        2.70        2.51      1.23 o
   2   2  18        4.61        3.91      0.91 o
   3   2  18       20.19       22.82      1.93 o
   4   2  18        3.53        3.93      1.09 o
   5   2  18       19.83       22.57      1.77 o
   6   2  18       23.47       19.41      1.60 o
  -4   3  18        2.59        4.98      1.66 o
  -3   3  18       17.80       16.53      2.09 o
  -2   3  18        6.84       10.21      1.75 o
  -1   3  18        2.80        3.73      1.54 o
   0   3  18        2.76        1.26      0.83 o
   1   3  18       40.69       44.27      3.53 o
   2   3  18       55.15       60.85      2.12 o
   3   3  18       16.26       19.27      1.12 o
   4   3  18       56.85       59.39      2.01 o
   5   3  18      112.91      119.89      3.13 o
   6   3  18        0.03        0.47      1.38 o
  -3   4  18       43.38       39.08      2.38 o
  -2   4  18      462.03      474.48     11.93 o
  -1   4  18        1.62        1.02      0.99 o
   0   4  18        9.34        9.50      0.87 o
   1   4  18       94.18       88.19      2.47 o
   2   4  18        7.11        9.24      2.22 o
   3   4  18        0.38        1.59      1.06 o
   4   4  18        5.12        5.07      1.06 o
   5   4  18       49.65       53.32      2.28 o
   6   4  18       38.84       44.63      2.75 o
  -4   5  18      134.98      114.82      7.07 o
  -3   5  18        6.08        4.97      1.70 o
  -2   5  18        0.59        2.39      1.53 o
  -1   5  18        0.70        0.60      1.28 o
   0   5  18        9.58        9.94      1.38 o
   1   5  18       36.23       30.82      1.35 o
   2   5  18       15.31       11.97      1.13 o
   3   5  18       14.89       15.15      1.16 o
   4   5  18        1.92        3.23      1.54 o
   5   5  18       45.53       48.72      3.13 o
   6   5  18       23.99       21.63      2.14 o
  -3   6  18       28.92       26.26      1.95 o
  -2   6  18        0.34        0.40      1.97 o
  -1   6  18      400.99      417.47     10.18 o
   0   6  18       53.89       59.20      2.09 o
   1   6  18       56.65       55.57      2.30 o
   2   6  18       38.38       38.99      1.70 o
   3   6  18       11.95       11.90      0.99 o
   4   6  18       77.67       84.17      4.29 o
   5   6  18        6.69        9.20      2.39 o
   6   6  18       37.68       33.96      2.25 o
  -3   7  18       24.14       18.84      2.16 o
  -2   7  18       22.51       20.23      3.21 o
  -1   7  18      135.73      141.05      4.31 o
   0   7  18        1.21        2.42      1.35 o
   1   7  18        0.42       -0.48      0.79 o
   2   7  18        1.11        0.17      0.83 o
   3   7  18        0.36        0.69      0.95 o
   4   7  18        3.60        1.34      0.97 o
   5   7  18       48.15       46.45      2.06 o
   6   7  18        6.82        7.12      1.64 o
  -3   8  18       44.23       40.80      2.76 o
  -2   8  18       22.63       22.03      2.26 o
  -1   8  18       14.26       11.30      1.36 o
   0   8  18       17.68       19.66      1.74 o
   1   8  18       32.67       32.54      1.51 o
   2   8  18       30.07       32.99      3.60 o
   3   8  18        0.55        2.07      0.80 o
   4   8  18        1.68        2.63      0.98 o
   5   8  18       69.11       75.60      3.28 o
   6   8  18       12.64        7.58      1.81 o
  -2   9  18        2.22        0.16      1.36 o
  -1   9  18       50.54       50.38      2.25 o
   0   9  18      205.55      210.43      6.26 o
   1   9  18       27.38       31.97      3.85 o
   2   9  18        1.25        0.15      1.00 o
   3   9  18       67.09       73.43      2.39 o
   4   9  18        6.55        7.65      1.84 o
   5   9  18       42.98       45.10      2.15 o
   6   9  18       60.22       46.32      3.11 o
  -2  10  18        5.83        4.79      1.25 o
  -1  10  18        0.98        1.20      1.21 o
   0  10  18       79.33       80.23      3.18 o
   1  10  18       16.95       16.26      1.17 o
   2  10  18        9.04       10.67      1.15 o
   3  10  18        0.02        1.36      1.03 o
   4  10  18       20.46       22.09      6.02 o
   5  10  18        6.42        8.40      1.69 o
  -2  11  18        2.18        4.17      3.34 o
  -1  11  18       40.96       36.46      2.30 o
   0  11  18      130.79      130.12      5.07 o
   1  11  18       26.44       24.80      1.63 o
   2  11  18        6.92        6.73      0.89 o
   3  11  18       13.03       12.30      1.50 o
   4  11  18        7.12        6.71      1.25 o
  -1  12  18        7.75        6.66      1.77 o
   0  12  18       52.77       52.48      2.85 o
   1  12  18       12.28       12.07      1.45 o
   2  12  18       38.19       31.95      2.58 o
   3  12  18       98.29       95.36      4.33 o
   0  13  18        6.22        3.33      1.44 o
   0  -5  19       98.00       92.73      6.72 o
   1  -5  19       12.26        8.22      2.18 o
  -1  -4  19       15.03       12.62      2.79 o
   0  -4  19       33.10       26.72      3.28 o
   1  -4  19        0.23       -1.69      1.69 o
   2  -4  19       74.68       76.52      5.77 o
   3  -4  19       18.91       19.10      2.39 o
  -2  -3  19        7.58        6.28      2.06 o
  -1  -3  19        0.08        1.16      1.60 o
   0  -3  19        4.42        3.67      1.70 o
   1  -3  19        0.02        3.99      2.53 o
   2  -3  19       41.35       44.36      3.38 o
   3  -3  19        0.11       -0.36      2.07 o
   4  -3  19        0.02       -2.16      2.86 o
  -2  -2  19       46.95       48.86      4.17 o
  -1  -2  19        0.22       -0.88      1.76 o
   0  -2  19        8.13        7.10      2.70 o
   1  -2  19        5.72        4.11      1.06 o
   2  -2  19       28.55       29.01      2.41 o
   3  -2  19      182.21      200.57      7.11 o
   4  -2  19       29.90       28.42      4.54 o
   5  -2  19       31.32       18.93      3.42 o
  -2  -1  19       13.75       12.12      2.34 o
  -1  -1  19        9.64        9.80      1.81 o
   0  -1  19       58.15       58.38      2.47 o
   1  -1  19       17.47       19.10      3.50 o
   2  -1  19       26.96       26.58      1.85 o
   3  -1  19       46.81       41.29      2.27 o
   4  -1  19        3.15        1.84      1.40 o
   5  -1  19       51.62       50.83      2.94 o
  -3   0  19       15.34       12.29      2.78 o
  -2   0  19       31.38       34.43      3.35 o
  -1   0  19        0.12        1.48      1.62 o
   0   0  19       12.09        9.40      2.85 o
   1   0  19       54.17       59.63      2.67 o
   2   0  19       22.83       29.02      2.63 o
   3   0  19       86.39       95.02      3.45 o
   4   0  19        6.49        7.24      2.10 o
   5   0  19        5.46        4.26      2.66 o
  -3   1  19       13.58       12.88      2.32 o
  -2   1  19       29.13       28.59      2.31 o
  -1   1  19       17.28       19.83      1.93 o
   0   1  19       24.40       28.04      2.11 o
   1   1  19        5.58        5.63      1.20 o
   2   1  19       53.93       53.41      1.99 o
   3   1  19        8.74       10.38      3.41 o
   4   1  19       56.15       67.04      2.48 o
   5   1  19        0.58       -0.34      1.23 o
  -3   2  19       15.77       14.64      2.42 o
  -2   2  19       11.42        9.11      1.81 o
  -1   2  19        7.59        5.21      1.60 o
   0   2  19       25.37       27.47      1.90 o
   1   2  19       13.77       15.93      1.36 o
   2   2  19        7.45        7.06      1.27 o
   3   2  19        3.38        3.56      2.25 o
   4   2  19       13.05       14.98      1.55 o
   5   2  19       39.46       35.51      2.90 o
   6   2  19        0.02       -1.84      2.14 o
  -3   3  19        8.33        7.12      1.46 o
  -2   3  19        8.78       10.10      2.21 o
  -1   3  19       56.13       61.04      2.87 o
   0   3  19        3.85        4.22      1.69 o
   1   3  19        0.06       -0.21      0.94 o
   2   3  19        3.20        2.53      1.04 o
   3   3  19       50.00       54.05      1.98 o
   4   3  19        6.76        4.64      1.41 o
   5   3  19       73.65       75.08      3.82 o
   6   3  19       26.29       25.68      2.12 o
  -3   4  19        0.40        0.40      1.33 o
  -2   4  19       47.05       45.30      2.26 o
  -1   4  19      189.35      185.40      6.04 o
   0   4  19        0.85        1.20      1.19 o
   1   4  19        2.85        3.72      0.95 o
   2   4  19       28.08       32.12      1.55 o
   3   4  19       12.85       10.16      1.34 o
   4   4  19        7.39        6.80      0.92 o
   5   4  19        7.16        6.90      1.87 o
   6   4  19       12.07       10.96      3.53 o
  -3   5  19        5.93        3.53      1.45 o
  -2   5  19        9.21        7.22      1.32 o
  -1   5  19       24.83       27.92      2.88 o
   0   5  19       17.51       17.61      1.18 o
   1   5  19        0.04        1.70      1.89 o
   2   5  19      110.89      110.67      2.89 o
   3   5  19        4.01        4.36      1.08 o
   4   5  19       19.84       16.18      1.14 o
   5   5  19        5.11        5.45      1.86 o
   6   5  19       13.36        9.43      2.61 o
  -3   6  19      125.43      117.10      5.14 o
  -2   6  19       13.99       13.09      1.88 o
  -1   6  19        4.02        4.55      1.15 o
   0   6  19       14.04       13.55      1.24 o
   1   6  19       14.90       16.24      1.31 o
   2   6  19       30.62       33.32      3.64 o
   3   6  19        7.27        8.11      1.42 o
   4   6  19       32.06       37.96      1.65 o
   5   6  19       38.34       39.63      5.01 o
  -2   7  19       47.83       43.09      2.59 o
  -1   7  19       22.33       18.82      1.53 o
   0   7  19       20.21       22.51      1.56 o
   1   7  19       49.39       50.94      1.99 o
   2   7  19       45.69       45.54      3.69 o
   3   7  19       96.46      108.39      3.17 o
   4   7  19       11.31       11.64      1.87 o
   5   7  19        3.62        5.51      1.22 o
  -3   8  19        8.71       10.79      2.63 o
  -2   8  19       21.04       18.28      2.60 o
  -1   8  19        5.16        3.29      1.45 o
   0   8  19      207.16      222.00      5.39 o
   1   8  19        7.65        6.92      1.60 o
   2   8  19       13.10       14.13      1.23 o
   3   8  19      141.70      154.25      3.88 o
   4   8  19       23.89       25.92      1.59 o
   5   8  19       51.65       48.50      4.73 o
  -2   9  19       28.64       24.48      2.07 o
  -1   9  19        0.25        0.84      1.33 o
   0   9  19        0.22        0.11      1.81 o
   1   9  19        2.50        0.45      0.89 o
   2   9  19       22.16       26.67      2.60 o
   3   9  19       98.58      108.13      3.73 o
   4   9  19       25.58       26.69      3.70 o
   5   9  19        0.59        0.04      1.34 o
  -1  10  19        0.28       -1.20      1.20 o
   0  10  19        0.04       -0.42      1.03 o
   1  10  19        0.15       -0.53      0.97 o
   2  10  19       11.33       10.22      1.32 o
   3  10  19        4.89        4.84      1.64 o
   4  10  19        8.21        5.91      4.21 o
  -1  11  19        0.09        1.12      1.41 o
   0  11  19       16.73       13.85      1.33 o
   1  11  19      204.84      208.36      6.03 o
   2  11  19        0.22        1.68      1.25 o
   3  11  19       12.18        9.60      2.55 o
   4  11  19       19.54       13.44      1.86 o
   0  12  19       57.89       38.64      3.39 o
   1  12  19       11.22        9.58      2.08 o
   2  12  19        3.87        4.22      1.72 o
   0  -3  20       27.99       27.98      3.76 o
   1  -3  20        7.31        5.72      2.24 o
   2  -3  20        2.14        2.06      2.94 o
  -1  -2  20        5.56        5.42      2.04 o
   0  -2  20        5.08        3.45      1.93 o
   1  -2  20       50.59       49.69      2.91 o
   2  -2  20        1.94        3.97      1.41 o
   3  -2  20        2.55        1.97      3.54 o
   4  -2  20        8.84       11.30      3.28 o
  -1  -1  20       44.18       38.90      4.97 o
   0  -1  20       14.25       16.58      1.97 o
   1  -1  20        3.91        4.16      1.53 o
   2  -1  20       15.29       13.72      2.64 o
   3  -1  20        0.01       -0.91      2.09 o
   4  -1  20        8.35        8.38      2.06 o
  -2   0  20       61.25       57.45      2.85 o
  -1   0  20        0.39       -1.59      1.68 o
   0   0  20       17.98       13.85      2.71 o
   1   0  20       60.03       62.44      5.56 o
   2   0  20       26.94       34.91      4.72 o
   3   0  20        0.12        1.12      1.84 o
   4   0  20       11.22       10.05      2.21 o
  -2   1  20       22.93       19.89      6.31 o
  -1   1  20        7.48        8.48      1.80 o
   0   1  20        2.48       -0.25      1.67 o
   1   1  20        7.25        6.21      1.26 o
   2   1  20       93.96       95.70      5.28 o
   3   1  20       31.38       31.74      2.36 o
   4   1  20      138.74      147.64      5.77 o
   5   1  20       82.76       73.23      3.58 o
  -3   2  20        0.00       -2.09      2.09 o
  -2   2  20       35.59       35.22      3.50 o
  -1   2  20       71.55       72.99      3.41 o
   0   2  20        8.57        9.53      1.85 o
   1   2  20        9.79       11.90      1.45 o
   2   2  20       76.54       81.73      2.58 o
   3   2  20       19.32       20.79      2.83 o
   4   2  20       11.07        9.13      2.17 o
   5   2  20        9.08        8.00      1.36 o
  -2   3  20        5.60        4.28      1.37 o
  -1   3  20        6.85        3.35      2.95 o
   0   3  20        0.06       -0.90      2.21 o
   1   3  20        9.26        8.81      1.22 o
   2   3  20       27.53       28.57      1.52 o
   3   3  20      122.27      136.76      3.70 o
   4   3  20        0.14        2.84      1.30 o
   5   3  20        1.32        1.64      1.14 o
  -2   4  20        1.68       -0.66      1.70 o
  -1   4  20       74.62       74.45      2.42 o
   0   4  20       41.39       41.59      1.71 o
   1   4  20        0.05        0.66      1.24 o
   2   4  20       32.51       35.86      1.75 o
   3   4  20        2.39        1.92      1.17 o
   4   4  20        4.62        5.32      1.12 o
   5   4  20        4.87        5.45      2.39 o
  -2   5  20        8.56        8.63      1.47 o
  -1   5  20       48.37       52.98      2.12 o
   0   5  20       17.36       16.56      1.43 o
   1   5  20       61.96       65.62      2.15 o
   2   5  20        4.78        7.93      1.22 o
   3   5  20       94.75      102.12      7.51 o
   4   5  20       84.80       83.29      3.07 o
   5   5  20       13.69       15.27      2.08 o
  -2   6  20        9.22        8.07      2.88 o
  -1   6  20        4.57        2.73      1.17 o
   0   6  20      228.67      226.43      8.26 o
   1   6  20        0.01        0.29      0.89 o
   2   6  20        6.42        7.39      1.85 o
   3   6  20       48.03       49.02      2.03 o
   4   6  20       13.33       17.08      4.06 o
   5   6  20       11.24       13.67      2.63 o
  -2   7  20       12.42        8.90      2.07 o
  -1   7  20       27.17       25.79      1.91 o
   0   7  20      113.62      108.10      3.39 o
   1   7  20      139.34      143.59      7.69 o
   2   7  20        1.26        2.42      2.47 o
   3   7  20       81.40       80.71      4.74 o
   4   7  20        1.72        1.15      1.19 o
   5   7  20        0.47        0.66      1.25 o
  -1   8  20        4.42        2.61      1.50 o
   0   8  20        0.31       -0.29      1.06 o
   1   8  20        4.74        2.99      1.43 o
   2   8  20        6.57        7.52      2.60 o
   3   8  20       55.59       60.29      2.25 o
   4   8  20        9.95        9.38      1.45 o
   5   8  20       36.29       29.89      3.12 o
  -1   9  20        0.03       -0.44      1.37 o
   0   9  20        8.30        8.90      1.40 o
   1   9  20       39.98       37.91      2.94 o
   2   9  20        9.25        8.81      1.19 o
   3   9  20        1.01        1.81      1.06 o
   4   9  20       32.60       28.43      3.48 o
   0  10  20       11.25       11.89      1.27 o
   1  10  20       30.25       30.61      2.44 o
   2  10  20       53.23       53.27      2.62 o
   3  10  20       25.74       22.43      1.64 o
   4  10  20      164.78      150.11      8.08 o
   0  11  20        0.03       -0.08      1.30 o
   1  11  20        3.21        4.28      1.36 o
   2  11  20        3.42        3.94      1.89 o
   3  11  20        7.42        6.96      2.04 o
   4  11  20       26.05       16.63      2.43 o
   1  12  20        1.02        1.41      1.53 o
   2  12  20        4.84        6.40      1.96 o
   0  -1  21        0.04        2.11      2.12 o
   1  -1  21        8.59        6.21      1.19 o
   2  -1  21        0.24        0.64      1.59 o
   3  -1  21        0.00        1.42      1.49 o
  -1   0  21        4.94        4.60      4.84 o
   0   0  21        0.00        0.62      1.93 o
   1   0  21       36.64       39.14      2.72 o
   2   0  21       60.06       58.56      2.98 o
   3   0  21        1.01        1.60      1.32 o
   4   0  21        0.17        1.72      2.70 o
  -2   1  21        0.90        1.04      1.85 o
  -1   1  21       39.38       36.55      5.53 o
   0   1  21        3.13        4.00      2.27 o
   1   1  21        1.04       -0.66      1.81 o
   2   1  21        0.99        1.10      1.24 o
   3   1  21        4.17        4.05      1.81 o
   4   1  21       22.77       23.69      2.13 o
  -2   2  21        3.87        3.82      2.01 o
  -1   2  21       14.36       13.94      2.21 o
   0   2  21       13.68       16.15      3.53 o
   1   2  21        1.72        1.28      1.81 o
   2   2  21        6.17        4.95      1.29 o
   3   2  21       11.22        9.58      2.57 o
   4   2  21        0.17       -1.30      1.30 o
  -2   3  21       47.26       42.52      4.14 o
  -1   3  21        3.55        1.64      1.35 o
   0   3  21        0.63       -1.71      1.71 o
   1   3  21        4.46        6.46      1.37 o
   2   3  21        0.34        1.17      1.14 o
   3   3  21       26.65       29.15      2.26 o
   4   3  21        7.00        5.74      2.86 o
   5   3  21        3.48       -1.76      1.76 o
  -2   4  21        0.07        0.28      1.32 o
  -1   4  21        0.15       -1.12      2.43 o
   0   4  21        8.55        7.32      1.48 o
   1   4  21       10.51        9.66      2.88 o
   2   4  21       24.33       24.74      1.90 o
   3   4  21        0.03        0.43      1.00 o
   4   4  21       21.70       19.33      1.69 o
   5   4  21       17.00       18.17      3.52 o
  -2   5  21       19.95       16.84      2.39 o
  -1   5  21       14.92       12.73      2.07 o
   0   5  21       15.99       19.94      2.66 o
   1   5  21        9.35       10.19      1.12 o
   2   5  21      138.02      143.78      4.39 o
   3   5  21       18.81       17.65      1.52 o
   4   5  21       38.19       37.90      2.14 o
   5   5  21        3.82        2.85      2.38 o
  -2   6  21        7.07        1.36      2.33 o
  -1   6  21       28.00       27.94      1.80 o
   0   6  21       12.47       12.85      1.86 o
   1   6  21        0.00        1.90      0.99 o
   2   6  21        8.29       10.04      1.54 o
   3   6  21        0.00       -0.20      1.01 o
   4   6  21       56.47       55.04      5.93 o
  -1   7  21        0.32        1.86      2.24 o
   0   7  21       10.76       12.76      1.67 o
   1   7  21        0.09        0.92      1.39 o
   2   7  21        0.01       -0.09      0.38 o
   3   7  21        3.55        3.51      1.03 o
   4   7  21       33.24       30.41      1.80 o
   0   8  21       31.17       31.52      1.67 o
   1   8  21        0.00        0.38      1.06 o
   2   8  21        0.08       -0.15      0.97 o
   3   8  21        4.13        4.77      1.59 o
   4   8  21      119.35      113.23      5.73 o
   0   9  21       51.83       51.18      3.90 o
   1   9  21       53.95       49.41      3.70 o
   2   9  21        0.55        0.81      0.99 o
   3   9  21        0.92        0.41      1.67 o
   1  10  21        0.40        0.16      1.96 o
   2  10  21       20.23       16.74      1.50 o
   3  10  21        7.67        4.62      2.26 o
   0   0  22       43.06       30.80      3.03 o
   1   0  22        5.39        1.41      2.77 o
   2   0  22        5.37        1.84      2.74 o
   3   0  22        0.08       -0.72      2.14 o
  -1   1  22        0.01        2.13      2.78 o
   0   1  22        9.86        9.19      1.70 o
   1   1  22        9.66       10.11      1.68 o
   2   1  22       15.35       11.82      2.11 o
   3   1  22       13.38       11.47      1.65 o
  -1   2  22       71.25       55.74      4.36 o
   0   2  22      141.15      131.11      5.54 o
   1   2  22       37.77       41.96      4.83 o
   2   2  22       64.53       62.25      3.07 o
   3   2  22       11.97        9.40      2.07 o
  -1   3  22       53.84       44.81      2.67 o
   0   3  22        3.18        5.41      1.95 o
   1   3  22       88.95       84.26      3.88 o
   2   3  22        5.58        6.11      1.47 o
   3   3  22      213.24      200.56      7.43 o
   4   3  22       75.94       62.07      4.60 o
  -1   4  22        0.51        0.08      1.94 o
   0   4  22       80.88       75.88      3.52 o
   1   4  22       26.07       27.28      2.03 o
   2   4  22        9.09        6.41      1.20 o
   3   4  22       41.58       36.12      2.23 o
   4   4  22       36.52       32.44      2.74 o
  -1   5  22       10.32        7.33      2.37 o
   0   5  22       50.75       53.04      3.07 o
   1   5  22       23.27       21.38      2.35 o
   2   5  22       36.46       39.47      3.05 o
   3   5  22       72.09       63.16      2.21 o
   4   5  22       15.94       12.46      1.86 o
  -1   6  22        1.04        6.40      3.21 o
   0   6  22       20.35       17.24      1.48 o
   1   6  22        5.76        4.73      1.66 o
   2   6  22       20.15       18.04      7.08 o
   3   6  22        1.36        2.37      1.18 o
   4   6  22       16.12       12.44      1.98 o
  -1   7  22        2.61        1.77      2.13 o
   0   7  22       24.70       26.79      2.89 o
   1   7  22       11.03       10.30      1.72 o
   2   7  22       11.39       10.61      1.34 o
   3   7  22       50.97       44.74      2.09 o
   0   8  22        2.40        4.07      2.12 o
   1   8  22       21.62       19.52      1.87 o
   2   8  22        0.68        3.79      3.01 o
   3   8  22       49.09       51.56      4.37 o
   2   3  23       57.03       45.47      3.76 o
   1   4  23       44.96       45.29      3.67 o
   2   4  23       70.34       55.93      4.74 o
   3   4  23        0.00       -2.18      2.18 o
   1   5  23       40.90       30.52      4.00 o
   2   5  23       40.83       33.02      2.99 o
   3   5  23        0.58       -2.06      2.13 o
   1   6  23        2.10        3.07      2.22 o
   2   6  23        9.10        4.76      3.18 o
   3   6  23       53.80       47.28      4.01 o
   1   7  23      121.23      113.19      7.16 o
 
